# Supplementary material for: A predictive computational platform for optimizing the design of bioartificial pancreas devices
Source: Nat Commun. 2022 Oct 13;13:6031. doi: 10.1038/s41467-022-33760-5 (PMC9561707; doi:10.1038/s41467-022-33760-5)
Supplement: Supplementary file 4 — Supplementary Data 1 [file 41467_2022_33760_MOESM4_ESM.xlsx]

## Sheet: Sheet1
Geometry	Density, ρ (v/v)	Geometry variable, Ω (mm)	Number of diameters
Hollow cylinder	0.02	0.001	2642
Hollow cylinder	0.02	0.002	2781
Hollow cylinder	0.02	0.003	2871
Hollow cylinder	0.02	0.004	2653
Hollow cylinder	0.02	0.005	2733
Hollow cylinder	0.03	0.001	2816
Hollow cylinder	0.03	0.002	2718
Hollow cylinder	0.03	0.003	2881
Hollow cylinder	0.03	0.004	2688
Hollow cylinder	0.03	0.005	2707
Hollow cylinder	0.04	0.001	2681
Hollow cylinder	0.04	0.002	2763
Hollow cylinder	0.04	0.003	2724
Hollow cylinder	0.04	0.004	2790
Hollow cylinder	0.04	0.005	2877
Hollow cylinder	0.05	0.001	2759
Hollow cylinder	0.05	0.002	2648
Hollow cylinder	0.05	0.003	2693
Hollow cylinder	0.05	0.004	2742
Hollow cylinder	0.05	0.005	2811
Hollow cylinder	0.06	0.001	2749
Hollow cylinder	0.06	0.002	2879
Hollow cylinder	0.06	0.003	2806
Hollow cylinder	0.06	0.004	2715
Hollow cylinder	0.06	0.005	2780
Hollow cylinder	0.07	0.001	2771
Hollow cylinder	0.07	0.002	2772
Hollow cylinder	0.07	0.003	2749
Hollow cylinder	0.07	0.004	2604
Hollow cylinder	0.07	0.005	2766
Hollow cylinder	0.08	0.001	2922
Hollow cylinder	0.08	0.002	2697
Hollow cylinder	0.08	0.003	2900
Hollow cylinder	0.08	0.004	2739
Hollow cylinder	0.08	0.005	2736
Hollow cylinder	0.09	0.001	2808
Hollow cylinder	0.09	0.002	2602
Hollow cylinder	0.09	0.003	2800
Hollow cylinder	0.09	0.004	2656
Hollow cylinder	0.09	0.005	2605
Hollow cylinder	0.1	0.001	2852
Hollow cylinder	0.1	0.002	2761
Hollow cylinder	0.1	0.003	2678
Hollow cylinder	0.1	0.004	2823
Hollow cylinder	0.1	0.005	2740
Hollow cylinder	0.11	0.001	2766
Hollow cylinder	0.11	0.002	2807
Hollow cylinder	0.11	0.003	2649
Hollow cylinder	0.11	0.004	2727
Hollow cylinder	0.11	0.005	2806
Hollow cylinder	0.12	0.001	2721
Hollow cylinder	0.12	0.002	2688
Hollow cylinder	0.12	0.003	2631
Hollow cylinder	0.12	0.004	2936
Hollow cylinder	0.12	0.005	2628
Hollow cylinder	0.13	0.001	2755
Hollow cylinder	0.13	0.002	2650
Hollow cylinder	0.13	0.003	2656
Hollow cylinder	0.13	0.004	2872
Hollow cylinder	0.13	0.005	2869
Hollow cylinder	0.14	0.001	2806
Hollow cylinder	0.14	0.002	2764
Hollow cylinder	0.14	0.003	2797
Hollow cylinder	0.14	0.004	2655
Hollow cylinder	0.14	0.005	2718
Hollow cylinder	0.15	0.001	2764
Hollow cylinder	0.15	0.002	2723
Hollow cylinder	0.15	0.003	2792
Hollow cylinder	0.15	0.004	2665
Hollow cylinder	0.15	0.005	2811
Hollow cylinder	0.16	0.001	2864
Hollow cylinder	0.16	0.002	2866
Hollow cylinder	0.16	0.003	2694
Hollow cylinder	0.16	0.004	2773
Hollow cylinder	0.16	0.005	2823
Hollow cylinder	0.18	0.001	2714
Hollow cylinder	0.18	0.002	2766
Hollow cylinder	0.18	0.003	2757
Hollow cylinder	0.18	0.004	2779
Hollow cylinder	0.18	0.005	2843
Hollow cylinder	0.2	0.001	2698
Hollow cylinder	0.2	0.002	2924
Hollow cylinder	0.2	0.003	2801
Hollow cylinder	0.2	0.004	2900
Hollow cylinder	0.2	0.005	2802
Cylinder	0.02	0.0005	1821
Cylinder	0.02	0.00075	1785
Cylinder	0.02	0.001	1809
Cylinder	0.02	0.00125	1936
Cylinder	0.02	0.0015	1806
Cylinder	0.03	0.0005	1935
Cylinder	0.03	0.00075	1885
Cylinder	0.03	0.001	1742
Cylinder	0.03	0.00125	1782
Cylinder	0.03	0.0015	1866
Cylinder	0.04	0.0005	1843
Cylinder	0.04	0.00075	1886
Cylinder	0.04	0.001	1851
Cylinder	0.04	0.00125	1756
Cylinder	0.04	0.0015	1797
Cylinder	0.05	0.0005	1889
Cylinder	0.05	0.00075	1883
Cylinder	0.05	0.001	1781
Cylinder	0.05	0.00125	1864
Cylinder	0.05	0.0015	1757
Cylinder	0.06	0.0005	1876
Cylinder	0.06	0.00075	1818
Cylinder	0.06	0.001	1821
Cylinder	0.06	0.00125	1910
Cylinder	0.06	0.0015	1806
Cylinder	0.07	0.0005	1941
Cylinder	0.07	0.00075	1909
Cylinder	0.07	0.001	1792
Cylinder	0.07	0.00125	1864
Cylinder	0.07	0.0015	1817
Cylinder	0.08	0.0005	1844
Cylinder	0.08	0.00075	1742
Cylinder	0.08	0.001	1858
Cylinder	0.08	0.00125	1885
Cylinder	0.08	0.0015	1905
Cylinder	0.09	0.0005	1769
Cylinder	0.09	0.00075	1897
Cylinder	0.09	0.001	1834
Cylinder	0.09	0.00125	1782
Cylinder	0.09	0.0015	1852
Cylinder	0.1	0.0005	1896
Cylinder	0.1	0.00075	1828
Cylinder	0.1	0.001	1968
Cylinder	0.1	0.00125	1741
Cylinder	0.1	0.0015	1757
Cylinder	0.11	0.0005	2026
Cylinder	0.11	0.00075	1662
Cylinder	0.11	0.001	1859
Cylinder	0.11	0.00125	1804
Cylinder	0.11	0.0015	1819
Cylinder	0.12	0.0005	1833
Cylinder	0.12	0.00075	1903
Cylinder	0.12	0.001	1853
Cylinder	0.12	0.00125	1820
Cylinder	0.12	0.0015	1811
Cylinder	0.13	0.0005	1757
Cylinder	0.13	0.00075	1729
Cylinder	0.13	0.001	1839
Cylinder	0.13	0.00125	1840
Cylinder	0.13	0.0015	1880
Cylinder	0.14	0.0005	1886
Cylinder	0.14	0.00075	1798
Cylinder	0.14	0.001	1781
Cylinder	0.14	0.00125	1875
Cylinder	0.14	0.0015	1824
Cylinder	0.15	0.0005	1856
Cylinder	0.15	0.00075	1880
Cylinder	0.15	0.001	1818
Cylinder	0.15	0.00125	1828
Cylinder	0.15	0.0015	1868
Cylinder	0.16	0.0005	1811
Cylinder	0.16	0.00075	1933
Cylinder	0.16	0.001	1819
Cylinder	0.16	0.00125	1867
Cylinder	0.16	0.0015	1803
Cylinder	0.18	0.0005	1866
Cylinder	0.18	0.00075	1821
Cylinder	0.18	0.001	1949
Cylinder	0.18	0.00125	1846
Cylinder	0.18	0.0015	1831
Cylinder	0.2	0.0005	1721
Cylinder	0.2	0.00075	1937
Cylinder	0.2	0.001	1877
Cylinder	0.2	0.00125	1927
Cylinder	0.2	0.0015	1862
Planar slab	0.02	0.0005	2901
Planar slab	0.02	0.00075	2755
Planar slab	0.02	0.001	2744
Planar slab	0.02	0.00125	2793
Planar slab	0.02	0.0015	2624
Planar slab	0.03	0.0005	2729
Planar slab	0.03	0.00075	2807
Planar slab	0.03	0.001	2707
Planar slab	0.03	0.00125	2716
Planar slab	0.03	0.0015	2729
Planar slab	0.04	0.0005	2870
Planar slab	0.04	0.00075	2822
Planar slab	0.04	0.001	2829
Planar slab	0.04	0.00125	2775
Planar slab	0.04	0.0015	2976
Planar slab	0.05	0.0005	2847
Planar slab	0.05	0.00075	2532
Planar slab	0.05	0.001	2884
Planar slab	0.05	0.00125	2831
Planar slab	0.05	0.0015	2701
Planar slab	0.06	0.0005	2872
Planar slab	0.06	0.00075	2765
Planar slab	0.06	0.001	2915
Planar slab	0.06	0.00125	2749
Planar slab	0.06	0.0015	2666
Planar slab	0.07	0.0005	2752
Planar slab	0.07	0.00075	2759
Planar slab	0.07	0.001	2635
Planar slab	0.07	0.00125	2592
Planar slab	0.07	0.0015	2907
Planar slab	0.08	0.0005	2737
Planar slab	0.08	0.00075	2559
Planar slab	0.08	0.001	2891
Planar slab	0.08	0.00125	2851
Planar slab	0.08	0.0015	2808
Planar slab	0.09	0.0005	2630
Planar slab	0.09	0.00075	2682
Planar slab	0.09	0.001	2865
Planar slab	0.09	0.00125	2876
Planar slab	0.09	0.0015	2774
Planar slab	0.1	0.0005	2835
Planar slab	0.1	0.00075	2879
Planar slab	0.1	0.001	2847
Planar slab	0.1	0.00125	2865
Planar slab	0.1	0.0015	2713
Planar slab	0.11	0.0005	2708
Planar slab	0.11	0.00075	2803
Planar slab	0.11	0.001	2738
Planar slab	0.11	0.00125	2834
Planar slab	0.11	0.0015	2739
Planar slab	0.12	0.0005	2742
Planar slab	0.12	0.00075	2777
Planar slab	0.12	0.001	2688
Planar slab	0.12	0.00125	2781
Planar slab	0.12	0.0015	2800
Planar slab	0.13	0.0005	2779
Planar slab	0.13	0.00075	2714
Planar slab	0.13	0.001	2628
Planar slab	0.13	0.00125	2860
Planar slab	0.13	0.0015	2770
Planar slab	0.14	0.0005	2666
Planar slab	0.14	0.00075	2781
Planar slab	0.14	0.001	2830
Planar slab	0.14	0.00125	2911
Planar slab	0.14	0.0015	2750
Planar slab	0.15	0.0005	2736
Planar slab	0.15	0.00075	2676
Planar slab	0.15	0.001	2716
Planar slab	0.15	0.00125	2731
Planar slab	0.15	0.0015	2808
Planar slab	0.16	0.0005	2722
Planar slab	0.16	0.00075	2850
Planar slab	0.16	0.001	2789
Planar slab	0.16	0.00125	2853
Planar slab	0.16	0.0015	2778
Planar slab	0.18	0.0005	2838
Planar slab	0.18	0.00075	2769
Planar slab	0.18	0.001	2720
Planar slab	0.18	0.00125	2827
Planar slab	0.18	0.0015	2773
Planar slab	0.2	0.0005	2786
Planar slab	0.2	0.00075	2731
Planar slab	0.2	0.001	2744
Planar slab	0.2	0.00125	2798
Planar slab	0.2	0.0015	2758
