# Supplementary material for: A predictive computational platform for optimizing the design of bioartificial pancreas devices
Source: Nat Commun. 2022 Oct 13;13:6031. doi: 10.1038/s41467-022-33760-5 (PMC9561707; doi:10.1038/s41467-022-33760-5)
Supplement: Supplementary file 5 — Supplementary Data 2 [file 41467_2022_33760_MOESM5_ESM.xlsx]

## Sheet: Sheet1
Geometry	Islet size group (μm)	Geometry variable, Ω (mm)	Density, ρ (v/v)	Mean S	κ_fIEQ	Average diameter (μm)
Hollow cylinder	<50	0.001	0.02	0.99974	0.02838	44.7117
Hollow cylinder	<50	0.001	0.03	0.99964	0.02941	44.7117
Hollow cylinder	<50	0.001	0.04	0.9995	0.02855	44.7117
Hollow cylinder	<50	0.001	0.05	0.99896	0.02817	44.7117
Hollow cylinder	<50	0.001	0.06	0.99747	0.026	44.7117
Hollow cylinder	<50	0.001	0.07	0.99442	0.02749	44.7117
Hollow cylinder	<50	0.001	0.08	0.98625	0.02508	44.7117
Hollow cylinder	<50	0.001	0.09	0.92962	0.02364	44.7117
Hollow cylinder	<50	0.001	0.1	0.92763	0.02449	44.7117
Hollow cylinder	<50	0.001	0.11	0.88135	0.02306	44.7117
Hollow cylinder	<50	0.001	0.12	0.92653	0.02391	44.7117
Hollow cylinder	<50	0.001	0.13	0.76705	0.02027	44.7117
Hollow cylinder	<50	0.001	0.14	0.78371	0.02183	44.7117
Hollow cylinder	<50	0.001	0.15	0.57718	0.0141	44.7117
Hollow cylinder	<50	0.001	0.16	0.63461	0.01859	44.7117
Hollow cylinder	<50	0.001	0.18	0.68951	0.02027	44.7117
Hollow cylinder	<50	0.001	0.2	0.53352	0.01529	44.7117
Hollow cylinder	<50	0.002	0.02	0.99964	0.02506	44.7117
Hollow cylinder	<50	0.002	0.03	0.99958	0.02625	44.7117
Hollow cylinder	<50	0.002	0.04	0.99948	0.02737	44.7117
Hollow cylinder	<50	0.002	0.05	0.999	0.0263	44.7117
Hollow cylinder	<50	0.002	0.06	0.99485	0.0268	44.7117
Hollow cylinder	<50	0.002	0.07	0.98393	0.02635	44.7117
Hollow cylinder	<50	0.002	0.08	0.97282	0.02827	44.7117
Hollow cylinder	<50	0.002	0.09	0.92306	0.02224	44.7117
Hollow cylinder	<50	0.002	0.1	0.96004	0.02715	44.7117
Hollow cylinder	<50	0.002	0.11	0.92652	0.02528	44.7117
Hollow cylinder	<50	0.002	0.12	0.86454	0.02093	44.7117
Hollow cylinder	<50	0.002	0.13	0.75698	0.02002	44.7117
Hollow cylinder	<50	0.002	0.14	0.81705	0.02263	44.7117
Hollow cylinder	<50	0.002	0.15	0.68377	0.01718	44.7117
Hollow cylinder	<50	0.002	0.16	0.62484	0.01834	44.7117
Hollow cylinder	<50	0.002	0.18	0.65803	0.01737	44.7117
Hollow cylinder	<50	0.002	0.2	0.77691	0.02202	44.7117
Hollow cylinder	<50	0.003	0.02	0.99971	0.02596	44.7117
Hollow cylinder	<50	0.003	0.03	0.99947	0.02535	44.7117
Hollow cylinder	<50	0.003	0.04	0.9993	0.0275	44.7117
Hollow cylinder	<50	0.003	0.05	0.99765	0.02723	44.7117
Hollow cylinder	<50	0.003	0.06	0.99736	0.02793	44.7117
Hollow cylinder	<50	0.003	0.07	0.99181	0.02674	44.7117
Hollow cylinder	<50	0.003	0.08	0.94134	0.02285	44.7117
Hollow cylinder	<50	0.003	0.09	0.88934	0.02474	44.7117
Hollow cylinder	<50	0.003	0.1	0.86916	0.02272	44.7117
Hollow cylinder	<50	0.003	0.11	0.80285	0.01918	44.7117
Hollow cylinder	<50	0.003	0.12	0.88257	0.02214	44.7117
Hollow cylinder	<50	0.003	0.13	0.66502	0.0167	44.7117
Hollow cylinder	<50	0.003	0.14	0.82129	0.02169	44.7117
Hollow cylinder	<50	0.003	0.15	0.69255	0.01909	44.7117
Hollow cylinder	<50	0.003	0.16	0.81331	0.02057	44.7117
Hollow cylinder	<50	0.003	0.18	0.68693	0.01643	44.7117
Hollow cylinder	<50	0.003	0.2	0.36096	0.01078	44.7117
Hollow cylinder	<50	0.004	0.02	0.99975	0.02834	44.7117
Hollow cylinder	<50	0.004	0.03	0.99948	0.02652	44.7117
Hollow cylinder	<50	0.004	0.04	0.99913	0.02698	44.7117
Hollow cylinder	<50	0.004	0.05	0.98558	0.0252	44.7117
Hollow cylinder	<50	0.004	0.06	0.98448	0.02782	44.7117
Hollow cylinder	<50	0.004	0.07	0.98727	0.02658	44.7117
Hollow cylinder	<50	0.004	0.08	0.97506	0.02758	44.7117
Hollow cylinder	<50	0.004	0.09	0.93416	0.02598	44.7117
Hollow cylinder	<50	0.004	0.1	0.8959	0.02363	44.7117
Hollow cylinder	<50	0.004	0.11	0.89805	0.02429	44.7117
Hollow cylinder	<50	0.004	0.12	0.70549	0.01913	44.7117
Hollow cylinder	<50	0.004	0.13	0.69255	0.0185	44.7117
Hollow cylinder	<50	0.004	0.14	0.65098	0.01479	44.7117
Hollow cylinder	<50	0.004	0.15	0.60481	0.01654	44.7117
Hollow cylinder	<50	0.004	0.16	0.50005	0.01208	44.7117
Hollow cylinder	<50	0.004	0.18	0.4313	0.01043	44.7117
Hollow cylinder	<50	0.004	0.2	0.41466	0.01102	44.7117
Hollow cylinder	<50	0.005	0.02	0.99974	0.02799	44.7117
Hollow cylinder	<50	0.005	0.03	0.99895	0.0271	44.7117
Hollow cylinder	<50	0.005	0.04	0.99878	0.0273	44.7117
Hollow cylinder	<50	0.005	0.05	0.99729	0.02788	44.7117
Hollow cylinder	<50	0.005	0.06	0.99443	0.0267	44.7117
Hollow cylinder	<50	0.005	0.07	0.98769	0.02712	44.7117
Hollow cylinder	<50	0.005	0.08	0.92422	0.02326	44.7117
Hollow cylinder	<50	0.005	0.09	0.97813	0.02702	44.7117
Hollow cylinder	<50	0.005	0.1	0.7747	0.02136	44.7117
Hollow cylinder	<50	0.005	0.11	0.78185	0.01948	44.7117
Hollow cylinder	<50	0.005	0.12	0.77543	0.02251	44.7117
Hollow cylinder	<50	0.005	0.13	0.76284	0.02195	44.7117
Hollow cylinder	<50	0.005	0.14	0.69218	0.01859	44.7117
Hollow cylinder	<50	0.005	0.15	0.59141	0.01434	44.7117
Hollow cylinder	<50	0.005	0.16	0.58252	0.01583	44.7117
Hollow cylinder	<50	0.005	0.18	0.73428	0.02086	44.7117
Hollow cylinder	<50	0.005	0.2	0.41931	0.01238	44.7117
Hollow cylinder	51-100	0.001	0.02	0.99968	0.17118	81.0501
Hollow cylinder	51-100	0.001	0.03	0.99949	0.16979	81.0501
Hollow cylinder	51-100	0.001	0.04	0.99902	0.16866	81.0501
Hollow cylinder	51-100	0.001	0.05	0.99796	0.16589	81.0501
Hollow cylinder	51-100	0.001	0.06	0.99555	0.16992	81.0501
Hollow cylinder	51-100	0.001	0.07	0.98699	0.16724	81.0501
Hollow cylinder	51-100	0.001	0.08	0.96607	0.16213	81.0501
Hollow cylinder	51-100	0.001	0.09	0.92274	0.15276	81.0501
Hollow cylinder	51-100	0.001	0.1	0.8795	0.14446	81.0501
Hollow cylinder	51-100	0.001	0.11	0.82586	0.13912	81.0501
Hollow cylinder	51-100	0.001	0.12	0.77385	0.13169	81.0501
Hollow cylinder	51-100	0.001	0.13	0.7686	0.12306	81.0501
Hollow cylinder	51-100	0.001	0.14	0.70465	0.12146	81.0501
Hollow cylinder	51-100	0.001	0.15	0.65992	0.10935	81.0501
Hollow cylinder	51-100	0.001	0.16	0.6135	0.10032	81.0501
Hollow cylinder	51-100	0.001	0.18	0.59262	0.09809	81.0501
Hollow cylinder	51-100	0.001	0.2	0.5994	0.10175	81.0501
Hollow cylinder	51-100	0.002	0.02	0.99964	0.16932	81.0501
Hollow cylinder	51-100	0.002	0.03	0.99943	0.16762	81.0501
Hollow cylinder	51-100	0.002	0.04	0.99886	0.16636	81.0501
Hollow cylinder	51-100	0.002	0.05	0.99642	0.16843	81.0501
Hollow cylinder	51-100	0.002	0.06	0.98899	0.1689	81.0501
Hollow cylinder	51-100	0.002	0.07	0.96947	0.16486	81.0501
Hollow cylinder	51-100	0.002	0.08	0.94697	0.15865	81.0501
Hollow cylinder	51-100	0.002	0.09	0.90762	0.15273	81.0501
Hollow cylinder	51-100	0.002	0.1	0.83109	0.14061	81.0501
Hollow cylinder	51-100	0.002	0.11	0.78962	0.13103	81.0501
Hollow cylinder	51-100	0.002	0.12	0.74402	0.12264	81.0501
Hollow cylinder	51-100	0.002	0.13	0.70706	0.11586	81.0501
Hollow cylinder	51-100	0.002	0.14	0.65847	0.11203	81.0501
Hollow cylinder	51-100	0.002	0.15	0.63703	0.10516	81.0501
Hollow cylinder	51-100	0.002	0.16	0.58683	0.09815	81.0501
Hollow cylinder	51-100	0.002	0.18	0.57157	0.09939	81.0501
Hollow cylinder	51-100	0.002	0.2	0.55062	0.0943	81.0501
Hollow cylinder	51-100	0.003	0.02	0.99961	0.16508	81.0501
Hollow cylinder	51-100	0.003	0.03	0.99924	0.16997	81.0501
Hollow cylinder	51-100	0.003	0.04	0.99842	0.17137	81.0501
Hollow cylinder	51-100	0.003	0.05	0.9941	0.16823	81.0501
Hollow cylinder	51-100	0.003	0.06	0.98661	0.1663	81.0501
Hollow cylinder	51-100	0.003	0.07	0.96024	0.16422	81.0501
Hollow cylinder	51-100	0.003	0.08	0.90746	0.14821	81.0501
Hollow cylinder	51-100	0.003	0.09	0.86871	0.14699	81.0501
Hollow cylinder	51-100	0.003	0.1	0.82088	0.13684	81.0501
Hollow cylinder	51-100	0.003	0.11	0.76982	0.12469	81.0501
Hollow cylinder	51-100	0.003	0.12	0.74394	0.12119	81.0501
Hollow cylinder	51-100	0.003	0.13	0.66902	0.1113	81.0501
Hollow cylinder	51-100	0.003	0.14	0.63888	0.10507	81.0501
Hollow cylinder	51-100	0.003	0.15	0.61515	0.1034	81.0501
Hollow cylinder	51-100	0.003	0.16	0.58162	0.09809	81.0501
Hollow cylinder	51-100	0.003	0.18	0.52323	0.08618	81.0501
Hollow cylinder	51-100	0.003	0.2	0.51224	0.0868	81.0501
Hollow cylinder	51-100	0.004	0.02	0.99959	0.17028	81.0501
Hollow cylinder	51-100	0.004	0.03	0.99921	0.17011	81.0501
Hollow cylinder	51-100	0.004	0.04	0.99816	0.1701	81.0501
Hollow cylinder	51-100	0.004	0.05	0.99184	0.16411	81.0501
Hollow cylinder	51-100	0.004	0.06	0.97764	0.16385	81.0501
Hollow cylinder	51-100	0.004	0.07	0.95341	0.16169	81.0501
Hollow cylinder	51-100	0.004	0.08	0.92359	0.15258	81.0501
Hollow cylinder	51-100	0.004	0.09	0.85825	0.14132	81.0501
Hollow cylinder	51-100	0.004	0.1	0.81255	0.13925	81.0501
Hollow cylinder	51-100	0.004	0.11	0.75258	0.12435	81.0501
Hollow cylinder	51-100	0.004	0.12	0.6974	0.11559	81.0501
Hollow cylinder	51-100	0.004	0.13	0.65517	0.10899	81.0501
Hollow cylinder	51-100	0.004	0.14	0.6237	0.1027	81.0501
Hollow cylinder	51-100	0.004	0.15	0.59676	0.09665	81.0501
Hollow cylinder	51-100	0.004	0.16	0.55671	0.09149	81.0501
Hollow cylinder	51-100	0.004	0.18	0.53599	0.08772	81.0501
Hollow cylinder	51-100	0.004	0.2	0.50293	0.0846	81.0501
Hollow cylinder	51-100	0.005	0.02	0.99958	0.17028	81.0501
Hollow cylinder	51-100	0.005	0.03	0.999	0.16338	81.0501
Hollow cylinder	51-100	0.005	0.04	0.99732	0.16926	81.0501
Hollow cylinder	51-100	0.005	0.05	0.98909	0.16832	81.0501
Hollow cylinder	51-100	0.005	0.06	0.97824	0.16291	81.0501
Hollow cylinder	51-100	0.005	0.07	0.9349	0.15671	81.0501
Hollow cylinder	51-100	0.005	0.08	0.90481	0.15181	81.0501
Hollow cylinder	51-100	0.005	0.09	0.8481	0.1425	81.0501
Hollow cylinder	51-100	0.005	0.1	0.76557	0.12585	81.0501
Hollow cylinder	51-100	0.005	0.11	0.74459	0.12265	81.0501
Hollow cylinder	51-100	0.005	0.12	0.71182	0.12066	81.0501
Hollow cylinder	51-100	0.005	0.13	0.66273	0.11248	81.0501
Hollow cylinder	51-100	0.005	0.14	0.60666	0.10269	81.0501
Hollow cylinder	51-100	0.005	0.15	0.591	0.09876	81.0501
Hollow cylinder	51-100	0.005	0.16	0.55789	0.09349	81.0501
Hollow cylinder	51-100	0.005	0.18	0.52642	0.0886	81.0501
Hollow cylinder	51-100	0.005	0.2	0.49882	0.08244	81.0501
Hollow cylinder	101-150	0.001	0.02	0.99949	0.57211	122.555
Hollow cylinder	101-150	0.001	0.03	0.99914	0.56829	122.555
Hollow cylinder	101-150	0.001	0.04	0.99784	0.56255	122.555
Hollow cylinder	101-150	0.001	0.05	0.99346	0.57367	122.555
Hollow cylinder	101-150	0.001	0.06	0.98561	0.56753	122.555
Hollow cylinder	101-150	0.001	0.07	0.95369	0.54049	122.555
Hollow cylinder	101-150	0.001	0.08	0.90929	0.5114	122.555
Hollow cylinder	101-150	0.001	0.09	0.84737	0.47213	122.555
Hollow cylinder	101-150	0.001	0.1	0.79635	0.44725	122.555
Hollow cylinder	101-150	0.001	0.11	0.74419	0.4172	122.555
Hollow cylinder	101-150	0.001	0.12	0.70505	0.39108	122.555
Hollow cylinder	101-150	0.001	0.13	0.67211	0.37129	122.555
Hollow cylinder	101-150	0.001	0.14	0.63519	0.35515	122.555
Hollow cylinder	101-150	0.001	0.15	0.63737	0.35784	122.555
Hollow cylinder	101-150	0.001	0.16	0.57925	0.3235	122.555
Hollow cylinder	101-150	0.001	0.18	0.59282	0.3342	122.555
Hollow cylinder	101-150	0.001	0.2	0.55628	0.3182	122.555
Hollow cylinder	101-150	0.002	0.02	0.99939	0.56863	122.555
Hollow cylinder	101-150	0.002	0.03	0.99891	0.57139	122.555
Hollow cylinder	101-150	0.002	0.04	0.99733	0.57164	122.555
Hollow cylinder	101-150	0.002	0.05	0.98793	0.56126	122.555
Hollow cylinder	101-150	0.002	0.06	0.96552	0.5402	122.555
Hollow cylinder	101-150	0.002	0.07	0.9199	0.51735	122.555
Hollow cylinder	101-150	0.002	0.08	0.88918	0.48925	122.555
Hollow cylinder	101-150	0.002	0.09	0.83168	0.46862	122.555
Hollow cylinder	101-150	0.002	0.1	0.75183	0.42044	122.555
Hollow cylinder	101-150	0.002	0.11	0.7006	0.39721	122.555
Hollow cylinder	101-150	0.002	0.12	0.65336	0.37271	122.555
Hollow cylinder	101-150	0.002	0.13	0.62881	0.35204	122.555
Hollow cylinder	101-150	0.002	0.14	0.59625	0.33743	122.555
Hollow cylinder	101-150	0.002	0.15	0.59147	0.33104	122.555
Hollow cylinder	101-150	0.002	0.16	0.54384	0.30877	122.555
Hollow cylinder	101-150	0.002	0.18	0.51475	0.2897	122.555
Hollow cylinder	101-150	0.002	0.2	0.50042	0.28946	122.555
Hollow cylinder	101-150	0.003	0.02	0.99934	0.58153	122.555
Hollow cylinder	101-150	0.003	0.03	0.99858	0.56329	122.555
Hollow cylinder	101-150	0.003	0.04	0.99606	0.5569	122.555
Hollow cylinder	101-150	0.003	0.05	0.98219	0.57057	122.555
Hollow cylinder	101-150	0.003	0.06	0.95923	0.5451	122.555
Hollow cylinder	101-150	0.003	0.07	0.91027	0.51188	122.555
Hollow cylinder	101-150	0.003	0.08	0.83027	0.46523	122.555
Hollow cylinder	101-150	0.003	0.09	0.77807	0.44281	122.555
Hollow cylinder	101-150	0.003	0.1	0.72875	0.41476	122.555
Hollow cylinder	101-150	0.003	0.11	0.70782	0.39839	122.555
Hollow cylinder	101-150	0.003	0.12	0.6588	0.36525	122.555
Hollow cylinder	101-150	0.003	0.13	0.59931	0.3399	122.555
Hollow cylinder	101-150	0.003	0.14	0.57858	0.32464	122.555
Hollow cylinder	101-150	0.003	0.15	0.54133	0.3051	122.555
Hollow cylinder	101-150	0.003	0.16	0.54084	0.30249	122.555
Hollow cylinder	101-150	0.003	0.18	0.49447	0.27944	122.555
Hollow cylinder	101-150	0.003	0.2	0.48759	0.27176	122.555
Hollow cylinder	101-150	0.004	0.02	0.99932	0.57094	122.555
Hollow cylinder	101-150	0.004	0.03	0.99846	0.56473	122.555
Hollow cylinder	101-150	0.004	0.04	0.99389	0.56571	122.555
Hollow cylinder	101-150	0.004	0.05	0.97432	0.55975	122.555
Hollow cylinder	101-150	0.004	0.06	0.94358	0.5303	122.555
Hollow cylinder	101-150	0.004	0.07	0.90616	0.51246	122.555
Hollow cylinder	101-150	0.004	0.08	0.8397	0.47238	122.555
Hollow cylinder	101-150	0.004	0.09	0.78023	0.43745	122.555
Hollow cylinder	101-150	0.004	0.1	0.70749	0.39185	122.555
Hollow cylinder	101-150	0.004	0.11	0.64819	0.36341	122.555
Hollow cylinder	101-150	0.004	0.12	0.62367	0.34887	122.555
Hollow cylinder	101-150	0.004	0.13	0.60267	0.33625	122.555
Hollow cylinder	101-150	0.004	0.14	0.57005	0.31486	122.555
Hollow cylinder	101-150	0.004	0.15	0.5332	0.30234	122.555
Hollow cylinder	101-150	0.004	0.16	0.53149	0.30427	122.555
Hollow cylinder	101-150	0.004	0.18	0.50531	0.27808	122.555
Hollow cylinder	101-150	0.004	0.2	0.45872	0.2548	122.555
Hollow cylinder	101-150	0.005	0.02	0.99925	0.56606	122.555
Hollow cylinder	101-150	0.005	0.03	0.99794	0.55843	122.555
Hollow cylinder	101-150	0.005	0.04	0.99279	0.56571	122.555
Hollow cylinder	101-150	0.005	0.05	0.97121	0.54913	122.555
Hollow cylinder	101-150	0.005	0.06	0.9373	0.54168	122.555
Hollow cylinder	101-150	0.005	0.07	0.88406	0.50065	122.555
Hollow cylinder	101-150	0.005	0.08	0.83189	0.45995	122.555
Hollow cylinder	101-150	0.005	0.09	0.7717	0.42109	122.555
Hollow cylinder	101-150	0.005	0.1	0.69752	0.38477	122.555
Hollow cylinder	101-150	0.005	0.11	0.64586	0.36364	122.555
Hollow cylinder	101-150	0.005	0.12	0.62004	0.35176	122.555
Hollow cylinder	101-150	0.005	0.13	0.59744	0.33322	122.555
Hollow cylinder	101-150	0.005	0.14	0.55806	0.31489	122.555
Hollow cylinder	101-150	0.005	0.15	0.52026	0.28901	122.555
Hollow cylinder	101-150	0.005	0.16	0.50418	0.27903	122.555
Hollow cylinder	101-150	0.005	0.18	0.47068	0.26692	122.555
Hollow cylinder	101-150	0.005	0.2	0.47217	0.26804	122.555
Hollow cylinder	151-200	0.001	0.02	0.99877	1.4904	170.134
Hollow cylinder	151-200	0.001	0.03	0.99743	1.46431	170.134
Hollow cylinder	151-200	0.001	0.04	0.99127	1.4599	170.134
Hollow cylinder	151-200	0.001	0.05	0.9666	1.42455	170.134
Hollow cylinder	151-200	0.001	0.06	0.92616	1.36468	170.134
Hollow cylinder	151-200	0.001	0.07	0.87019	1.31353	170.134
Hollow cylinder	151-200	0.001	0.08	0.77238	1.12248	170.134
Hollow cylinder	151-200	0.001	0.09	0.75659	1.08221	170.134
Hollow cylinder	151-200	0.001	0.1	0.69159	1.01747	170.134
Hollow cylinder	151-200	0.001	0.11	0.66455	0.98853	170.134
Hollow cylinder	151-200	0.001	0.12	0.61073	0.89992	170.134
Hollow cylinder	151-200	0.001	0.13	0.60841	0.87464	170.134
Hollow cylinder	151-200	0.001	0.14	0.55781	0.83521	170.134
Hollow cylinder	151-200	0.001	0.15	0.53627	0.78668	170.134
Hollow cylinder	151-200	0.001	0.16	0.51064	0.76124	170.134
Hollow cylinder	151-200	0.001	0.18	0.48357	0.70098	170.134
Hollow cylinder	151-200	0.001	0.2	0.4594	0.66157	170.134
Hollow cylinder	151-200	0.002	0.02	0.99818	1.49785	170.134
Hollow cylinder	151-200	0.002	0.03	0.99514	1.48454	170.134
Hollow cylinder	151-200	0.002	0.04	0.98278	1.45851	170.134
Hollow cylinder	151-200	0.002	0.05	0.94556	1.40711	170.134
Hollow cylinder	151-200	0.002	0.06	0.87418	1.2821	170.134
Hollow cylinder	151-200	0.002	0.07	0.81651	1.18241	170.134
Hollow cylinder	151-200	0.002	0.08	0.76839	1.14943	170.134
Hollow cylinder	151-200	0.002	0.09	0.71803	1.0436	170.134
Hollow cylinder	151-200	0.002	0.1	0.6404	0.93539	170.134
Hollow cylinder	151-200	0.002	0.11	0.58753	0.86788	170.134
Hollow cylinder	151-200	0.002	0.12	0.56572	0.82371	170.134
Hollow cylinder	151-200	0.002	0.13	0.52304	0.7668	170.134
Hollow cylinder	151-200	0.002	0.14	0.50587	0.73888	170.134
Hollow cylinder	151-200	0.002	0.15	0.48984	0.72511	170.134
Hollow cylinder	151-200	0.002	0.16	0.46089	0.66367	170.134
Hollow cylinder	151-200	0.002	0.18	0.43733	0.6335	170.134
Hollow cylinder	151-200	0.002	0.2	0.4124	0.58185	170.134
Hollow cylinder	151-200	0.003	0.02	0.9979	1.4841	170.134
Hollow cylinder	151-200	0.003	0.03	0.99172	1.49624	170.134
Hollow cylinder	151-200	0.003	0.04	0.97709	1.48369	170.134
Hollow cylinder	151-200	0.003	0.05	0.93162	1.39146	170.134
Hollow cylinder	151-200	0.003	0.06	0.8737	1.28377	170.134
Hollow cylinder	151-200	0.003	0.07	0.79276	1.17332	170.134
Hollow cylinder	151-200	0.003	0.08	0.69816	1.0272	170.134
Hollow cylinder	151-200	0.003	0.09	0.669	0.98493	170.134
Hollow cylinder	151-200	0.003	0.1	0.59873	0.87111	170.134
Hollow cylinder	151-200	0.003	0.11	0.59573	0.86065	170.134
Hollow cylinder	151-200	0.003	0.12	0.53922	0.81483	170.134
Hollow cylinder	151-200	0.003	0.13	0.51656	0.75712	170.134
Hollow cylinder	151-200	0.003	0.14	0.47023	0.70038	170.134
Hollow cylinder	151-200	0.003	0.15	0.48348	0.72462	170.134
Hollow cylinder	151-200	0.003	0.16	0.47065	0.69958	170.134
Hollow cylinder	151-200	0.003	0.18	0.42086	0.60828	170.134
Hollow cylinder	151-200	0.003	0.2	0.39345	0.58859	170.134
Hollow cylinder	151-200	0.004	0.02	0.9975	1.46931	170.134
Hollow cylinder	151-200	0.004	0.03	0.99028	1.46168	170.134
Hollow cylinder	151-200	0.004	0.04	0.97279	1.42678	170.134
Hollow cylinder	151-200	0.004	0.05	0.90099	1.34248	170.134
Hollow cylinder	151-200	0.004	0.06	0.84818	1.27741	170.134
Hollow cylinder	151-200	0.004	0.07	0.79009	1.14138	170.134
Hollow cylinder	151-200	0.004	0.08	0.71254	1.05688	170.134
Hollow cylinder	151-200	0.004	0.09	0.66992	0.98147	170.134
Hollow cylinder	151-200	0.004	0.1	0.59712	0.86071	170.134
Hollow cylinder	151-200	0.004	0.11	0.56631	0.8355	170.134
Hollow cylinder	151-200	0.004	0.12	0.50542	0.73057	170.134
Hollow cylinder	151-200	0.004	0.13	0.50032	0.72948	170.134
Hollow cylinder	151-200	0.004	0.14	0.47157	0.68734	170.134
Hollow cylinder	151-200	0.004	0.15	0.45759	0.67338	170.134
Hollow cylinder	151-200	0.004	0.16	0.43505	0.63484	170.134
Hollow cylinder	151-200	0.004	0.18	0.39693	0.56612	170.134
Hollow cylinder	151-200	0.004	0.2	0.40017	0.5701	170.134
Hollow cylinder	151-200	0.005	0.02	0.99775	1.46598	170.134
Hollow cylinder	151-200	0.005	0.03	0.99005	1.47064	170.134
Hollow cylinder	151-200	0.005	0.04	0.96437	1.45347	170.134
Hollow cylinder	151-200	0.005	0.05	0.89797	1.32772	170.134
Hollow cylinder	151-200	0.005	0.06	0.83759	1.2333	170.134
Hollow cylinder	151-200	0.005	0.07	0.74839	1.09224	170.134
Hollow cylinder	151-200	0.005	0.08	0.69349	1.01528	170.134
Hollow cylinder	151-200	0.005	0.09	0.65103	0.95944	170.134
Hollow cylinder	151-200	0.005	0.1	0.60133	0.86802	170.134
Hollow cylinder	151-200	0.005	0.11	0.55442	0.81884	170.134
Hollow cylinder	151-200	0.005	0.12	0.4984	0.71941	170.134
Hollow cylinder	151-200	0.005	0.13	0.4929	0.72282	170.134
Hollow cylinder	151-200	0.005	0.14	0.47971	0.68953	170.134
Hollow cylinder	151-200	0.005	0.15	0.46347	0.67034	170.134
Hollow cylinder	151-200	0.005	0.16	0.43266	0.62664	170.134
Hollow cylinder	151-200	0.005	0.18	0.42422	0.60169	170.134
Hollow cylinder	151-200	0.005	0.2	0.39466	0.56729	170.134
Hollow cylinder	201-250	0.001	0.02	0.98445	3.17398	219.409
Hollow cylinder	201-250	0.001	0.03	0.96353	3.03121	219.409
Hollow cylinder	201-250	0.001	0.04	0.92717	2.85021	219.409
Hollow cylinder	201-250	0.001	0.05	0.86112	2.65907	219.409
Hollow cylinder	201-250	0.001	0.06	0.80016	2.47804	219.409
Hollow cylinder	201-250	0.001	0.07	0.70936	2.19665	219.409
Hollow cylinder	201-250	0.001	0.08	0.67848	2.09928	219.409
Hollow cylinder	201-250	0.001	0.09	0.59993	1.86044	219.409
Hollow cylinder	201-250	0.001	0.1	0.48867	1.55855	219.409
Hollow cylinder	201-250	0.001	0.11	0.49545	1.54013	219.409
Hollow cylinder	201-250	0.001	0.12	0.4837	1.51391	219.409
Hollow cylinder	201-250	0.001	0.13	0.43295	1.37797	219.409
Hollow cylinder	201-250	0.001	0.14	0.42733	1.32532	219.409
Hollow cylinder	201-250	0.001	0.15	0.38912	1.21897	219.409
Hollow cylinder	201-250	0.001	0.16	0.39777	1.26826	219.409
Hollow cylinder	201-250	0.001	0.18	0.3161	0.97608	219.409
Hollow cylinder	201-250	0.001	0.2	0.31742	0.97856	219.409
Hollow cylinder	201-250	0.002	0.02	0.97865	3.08483	219.409
Hollow cylinder	201-250	0.002	0.03	0.95879	3.0051	219.409
Hollow cylinder	201-250	0.002	0.04	0.88231	2.81785	219.409
Hollow cylinder	201-250	0.002	0.05	0.81588	2.51854	219.409
Hollow cylinder	201-250	0.002	0.06	0.73636	2.24245	219.409
Hollow cylinder	201-250	0.002	0.07	0.65185	2.07188	219.409
Hollow cylinder	201-250	0.002	0.08	0.59322	1.80784	219.409
Hollow cylinder	201-250	0.002	0.09	0.55707	1.69583	219.409
Hollow cylinder	201-250	0.002	0.1	0.47484	1.47274	219.409
Hollow cylinder	201-250	0.002	0.11	0.44225	1.42742	219.409
Hollow cylinder	201-250	0.002	0.12	0.44647	1.38498	219.409
Hollow cylinder	201-250	0.002	0.13	0.44828	1.40403	219.409
Hollow cylinder	201-250	0.002	0.14	0.39814	1.23646	219.409
Hollow cylinder	201-250	0.002	0.15	0.33658	1.04806	219.409
Hollow cylinder	201-250	0.002	0.16	0.3586	1.09802	219.409
Hollow cylinder	201-250	0.002	0.18	0.32135	0.99644	219.409
Hollow cylinder	201-250	0.002	0.2	0.30357	0.91015	219.409
Hollow cylinder	201-250	0.003	0.02	0.97598	3.04414	219.409
Hollow cylinder	201-250	0.003	0.03	0.94406	2.92456	219.409
Hollow cylinder	201-250	0.003	0.04	0.89533	2.77221	219.409
Hollow cylinder	201-250	0.003	0.05	0.7813	2.43388	219.409
Hollow cylinder	201-250	0.003	0.06	0.69777	2.16239	219.409
Hollow cylinder	201-250	0.003	0.07	0.60074	1.87179	219.409
Hollow cylinder	201-250	0.003	0.08	0.53487	1.66736	219.409
Hollow cylinder	201-250	0.003	0.09	0.50593	1.57131	219.409
Hollow cylinder	201-250	0.003	0.1	0.44096	1.39433	219.409
Hollow cylinder	201-250	0.003	0.11	0.44281	1.40903	219.409
Hollow cylinder	201-250	0.003	0.12	0.40316	1.3163	219.409
Hollow cylinder	201-250	0.003	0.13	0.39317	1.22243	219.409
Hollow cylinder	201-250	0.003	0.14	0.39162	1.23743	219.409
Hollow cylinder	201-250	0.003	0.15	0.33175	1.02822	219.409
Hollow cylinder	201-250	0.003	0.16	0.30539	0.92566	219.409
Hollow cylinder	201-250	0.003	0.18	0.33506	1.0373	219.409
Hollow cylinder	201-250	0.003	0.2	0.32629	0.99987	219.409
Hollow cylinder	201-250	0.004	0.02	0.96776	3.0693	219.409
Hollow cylinder	201-250	0.004	0.03	0.94137	2.93949	219.409
Hollow cylinder	201-250	0.004	0.04	0.86595	2.70485	219.409
Hollow cylinder	201-250	0.004	0.05	0.76708	2.42971	219.409
Hollow cylinder	201-250	0.004	0.06	0.72103	2.19717	219.409
Hollow cylinder	201-250	0.004	0.07	0.61199	1.91212	219.409
Hollow cylinder	201-250	0.004	0.08	0.50318	1.57142	219.409
Hollow cylinder	201-250	0.004	0.09	0.47521	1.49013	219.409
Hollow cylinder	201-250	0.004	0.1	0.49021	1.54224	219.409
Hollow cylinder	201-250	0.004	0.11	0.41948	1.27635	219.409
Hollow cylinder	201-250	0.004	0.12	0.41513	1.27196	219.409
Hollow cylinder	201-250	0.004	0.13	0.34951	1.09887	219.409
Hollow cylinder	201-250	0.004	0.14	0.3881	1.2205	219.409
Hollow cylinder	201-250	0.004	0.15	0.3444	1.0545	219.409
Hollow cylinder	201-250	0.004	0.16	0.30756	0.94951	219.409
Hollow cylinder	201-250	0.004	0.18	0.30991	0.96647	219.409
Hollow cylinder	201-250	0.004	0.2	0.27244	0.87016	219.409
Hollow cylinder	201-250	0.005	0.02	0.97358	3.04231	219.409
Hollow cylinder	201-250	0.005	0.03	0.90711	2.83444	219.409
Hollow cylinder	201-250	0.005	0.04	0.82416	2.61935	219.409
Hollow cylinder	201-250	0.005	0.05	0.7528	2.40121	219.409
Hollow cylinder	201-250	0.005	0.06	0.64531	2.02851	219.409
Hollow cylinder	201-250	0.005	0.07	0.56911	1.75388	219.409
Hollow cylinder	201-250	0.005	0.08	0.49192	1.54914	219.409
Hollow cylinder	201-250	0.005	0.09	0.48555	1.50573	219.409
Hollow cylinder	201-250	0.005	0.1	0.46347	1.47732	219.409
Hollow cylinder	201-250	0.005	0.11	0.40866	1.24564	219.409
Hollow cylinder	201-250	0.005	0.12	0.41514	1.31481	219.409
Hollow cylinder	201-250	0.005	0.13	0.34611	1.0521	219.409
Hollow cylinder	201-250	0.005	0.14	0.36052	1.15148	219.409
Hollow cylinder	201-250	0.005	0.15	0.33993	1.01739	219.409
Hollow cylinder	201-250	0.005	0.16	0.32538	1.01558	219.409
Hollow cylinder	201-250	0.005	0.18	0.27513	0.85818	219.409
Hollow cylinder	201-250	0.005	0.2	0.26876	0.8654	219.409
Hollow cylinder	251-300	0.001	0.02	0.88509	5.00888	269.454
Hollow cylinder	251-300	0.001	0.03	0.82757	4.81313	269.454
Hollow cylinder	251-300	0.001	0.04	0.73946	4.45688	269.454
Hollow cylinder	251-300	0.001	0.05	0.63665	3.56693	269.454
Hollow cylinder	251-300	0.001	0.06	0.62944	3.61739	269.454
Hollow cylinder	251-300	0.001	0.07	0.54	3.07779	269.454
Hollow cylinder	251-300	0.001	0.08	0.50202	2.75977	269.454
Hollow cylinder	251-300	0.001	0.09	0.4087	2.39119	269.454
Hollow cylinder	251-300	0.001	0.1	0.41004	2.57156	269.454
Hollow cylinder	251-300	0.001	0.11	0.36937	2.20645	269.454
Hollow cylinder	251-300	0.001	0.12	0.35622	2.07727	269.454
Hollow cylinder	251-300	0.001	0.13	0.28715	1.60519	269.454
Hollow cylinder	251-300	0.001	0.14	0.33157	1.91297	269.454
Hollow cylinder	251-300	0.001	0.15	0.35016	2.04221	269.454
Hollow cylinder	251-300	0.001	0.16	0.26926	1.58796	269.454
Hollow cylinder	251-300	0.001	0.18	0.29745	1.67233	269.454
Hollow cylinder	251-300	0.001	0.2	0.26198	1.53954	269.454
Hollow cylinder	251-300	0.002	0.02	0.87407	4.74299	269.454
Hollow cylinder	251-300	0.002	0.03	0.78988	4.64939	269.454
Hollow cylinder	251-300	0.002	0.04	0.69998	4.0174	269.454
Hollow cylinder	251-300	0.002	0.05	0.61816	3.5514	269.454
Hollow cylinder	251-300	0.002	0.06	0.58784	3.27298	269.454
Hollow cylinder	251-300	0.002	0.07	0.48797	2.76744	269.454
Hollow cylinder	251-300	0.002	0.08	0.45815	2.64997	269.454
Hollow cylinder	251-300	0.002	0.09	0.40234	2.31652	269.454
Hollow cylinder	251-300	0.002	0.1	0.39479	2.24753	269.454
Hollow cylinder	251-300	0.002	0.11	0.37029	2.12789	269.454
Hollow cylinder	251-300	0.002	0.12	0.35491	2.13197	269.454
Hollow cylinder	251-300	0.002	0.13	0.30545	1.81738	269.454
Hollow cylinder	251-300	0.002	0.14	0.30965	1.78459	269.454
Hollow cylinder	251-300	0.002	0.15	0.29353	1.77542	269.454
Hollow cylinder	251-300	0.002	0.16	0.27003	1.53944	269.454
Hollow cylinder	251-300	0.002	0.18	0.24418	1.4309	269.454
Hollow cylinder	251-300	0.002	0.2	0.25817	1.50437	269.454
Hollow cylinder	251-300	0.003	0.02	0.80768	4.77228	269.454
Hollow cylinder	251-300	0.003	0.03	0.7436	4.28017	269.454
Hollow cylinder	251-300	0.003	0.04	0.67362	3.68176	269.454
Hollow cylinder	251-300	0.003	0.05	0.60413	3.48041	269.454
Hollow cylinder	251-300	0.003	0.06	0.53547	3.05878	269.454
Hollow cylinder	251-300	0.003	0.07	0.51175	3.0056	269.454
Hollow cylinder	251-300	0.003	0.08	0.45599	2.45815	269.454
Hollow cylinder	251-300	0.003	0.09	0.43641	2.49582	269.454
Hollow cylinder	251-300	0.003	0.1	0.35951	2.1226	269.454
Hollow cylinder	251-300	0.003	0.11	0.32834	1.83413	269.454
Hollow cylinder	251-300	0.003	0.12	0.32615	1.96578	269.454
Hollow cylinder	251-300	0.003	0.13	0.31728	1.85674	269.454
Hollow cylinder	251-300	0.003	0.14	0.27868	1.6585	269.454
Hollow cylinder	251-300	0.003	0.15	0.26916	1.59316	269.454
Hollow cylinder	251-300	0.003	0.16	0.27348	1.5849	269.454
Hollow cylinder	251-300	0.003	0.18	0.24764	1.46831	269.454
Hollow cylinder	251-300	0.003	0.2	0.21481	1.32698	269.454
Hollow cylinder	251-300	0.004	0.02	0.82118	4.83692	269.454
Hollow cylinder	251-300	0.004	0.03	0.77381	4.2648	269.454
Hollow cylinder	251-300	0.004	0.04	0.63794	3.81861	269.454
Hollow cylinder	251-300	0.004	0.05	0.5598	3.43548	269.454
Hollow cylinder	251-300	0.004	0.06	0.48498	2.77828	269.454
Hollow cylinder	251-300	0.004	0.07	0.46535	2.64395	269.454
Hollow cylinder	251-300	0.004	0.08	0.38657	2.2623	269.454
Hollow cylinder	251-300	0.004	0.09	0.38149	2.22366	269.454
Hollow cylinder	251-300	0.004	0.1	0.30672	1.77831	269.454
Hollow cylinder	251-300	0.004	0.11	0.32232	1.90256	269.454
Hollow cylinder	251-300	0.004	0.12	0.27966	1.51974	269.454
Hollow cylinder	251-300	0.004	0.13	0.284	1.62271	269.454
Hollow cylinder	251-300	0.004	0.14	0.32036	1.96198	269.454
Hollow cylinder	251-300	0.004	0.15	0.26919	1.5631	269.454
Hollow cylinder	251-300	0.004	0.16	0.27902	1.68039	269.454
Hollow cylinder	251-300	0.004	0.18	0.29549	1.72396	269.454
Hollow cylinder	251-300	0.004	0.2	0.25528	1.42629	269.454
Hollow cylinder	251-300	0.005	0.02	0.81755	4.67924	269.454
Hollow cylinder	251-300	0.005	0.03	0.75147	4.21512	269.454
Hollow cylinder	251-300	0.005	0.04	0.64045	3.62366	269.454
Hollow cylinder	251-300	0.005	0.05	0.58478	3.28196	269.454
Hollow cylinder	251-300	0.005	0.06	0.50985	2.9018	269.454
Hollow cylinder	251-300	0.005	0.07	0.47217	2.81604	269.454
Hollow cylinder	251-300	0.005	0.08	0.34792	2.10548	269.454
Hollow cylinder	251-300	0.005	0.09	0.34078	2.03663	269.454
Hollow cylinder	251-300	0.005	0.1	0.38844	2.24234	269.454
Hollow cylinder	251-300	0.005	0.11	0.31948	1.85931	269.454
Hollow cylinder	251-300	0.005	0.12	0.28612	1.61946	269.454
Hollow cylinder	251-300	0.005	0.13	0.23913	1.43136	269.454
Hollow cylinder	251-300	0.005	0.14	0.2489	1.44423	269.454
Hollow cylinder	251-300	0.005	0.15	0.28044	1.59813	269.454
Hollow cylinder	251-300	0.005	0.16	0.21108	1.23981	269.454
Hollow cylinder	251-300	0.005	0.18	0.28825	1.66147	269.454
Hollow cylinder	251-300	0.005	0.2	0.22397	1.29116	269.454
Hollow cylinder	301-350	0.001	0.02	0.73811	6.84326	319.564
Hollow cylinder	301-350	0.001	0.03	0.62713	6.17253	319.564
Hollow cylinder	301-350	0.001	0.04	0.56814	5.93511	319.564
Hollow cylinder	301-350	0.001	0.05	0.53636	5.26332	319.564
Hollow cylinder	301-350	0.001	0.06	0.53072	5.21312	319.564
Hollow cylinder	301-350	0.001	0.07	0.40436	3.82335	319.564
Hollow cylinder	301-350	0.001	0.08	0.37782	3.71963	319.564
Hollow cylinder	301-350	0.001	0.09	0.41636	3.68463	319.564
Hollow cylinder	301-350	0.001	0.1	0.33877	3.20444	319.564
Hollow cylinder	301-350	0.001	0.11	0.30766	3.03855	319.564
Hollow cylinder	301-350	0.001	0.12	0.30818	3.00007	319.564
Hollow cylinder	301-350	0.001	0.13	0.26511	2.60723	319.564
Hollow cylinder	301-350	0.001	0.14	0.26608	2.68964	319.564
Hollow cylinder	301-350	0.001	0.15	0.30562	2.82794	319.564
Hollow cylinder	301-350	0.001	0.16	0.24074	2.43129	319.564
Hollow cylinder	301-350	0.001	0.18	0.29138	2.73957	319.564
Hollow cylinder	301-350	0.001	0.2	0.21816	2.06991	319.564
Hollow cylinder	301-350	0.002	0.02	0.66198	6.23469	319.564
Hollow cylinder	301-350	0.002	0.03	0.5682	5.88753	319.564
Hollow cylinder	301-350	0.002	0.04	0.51948	5.02427	319.564
Hollow cylinder	301-350	0.002	0.05	0.48285	4.56545	319.564
Hollow cylinder	301-350	0.002	0.06	0.43855	3.87018	319.564
Hollow cylinder	301-350	0.002	0.07	0.46196	4.34365	319.564
Hollow cylinder	301-350	0.002	0.08	0.2826	2.80215	319.564
Hollow cylinder	301-350	0.002	0.09	0.38947	3.71127	319.564
Hollow cylinder	301-350	0.002	0.1	0.28396	2.58652	319.564
Hollow cylinder	301-350	0.002	0.11	0.2936	2.95933	319.564
Hollow cylinder	301-350	0.002	0.12	0.27939	2.7654	319.564
Hollow cylinder	301-350	0.002	0.13	0.26676	2.50226	319.564
Hollow cylinder	301-350	0.002	0.14	0.25279	2.42227	319.564
Hollow cylinder	301-350	0.002	0.15	0.25394	2.37986	319.564
Hollow cylinder	301-350	0.002	0.16	0.30122	2.43912	319.564
Hollow cylinder	301-350	0.002	0.18	0.28914	2.85367	319.564
Hollow cylinder	301-350	0.002	0.2	0.19931	1.94083	319.564
Hollow cylinder	301-350	0.003	0.02	0.65584	6.14601	319.564
Hollow cylinder	301-350	0.003	0.03	0.63472	5.76343	319.564
Hollow cylinder	301-350	0.003	0.04	0.47264	4.64027	319.564
Hollow cylinder	301-350	0.003	0.05	0.44689	4.04691	319.564
Hollow cylinder	301-350	0.003	0.06	0.43508	4.36128	319.564
Hollow cylinder	301-350	0.003	0.07	0.35616	3.45065	319.564
Hollow cylinder	301-350	0.003	0.08	0.35785	3.59284	319.564
Hollow cylinder	301-350	0.003	0.09	0.36759	3.36981	319.564
Hollow cylinder	301-350	0.003	0.1	0.31864	3.0489	319.564
Hollow cylinder	301-350	0.003	0.11	0.28724	2.93981	319.564
Hollow cylinder	301-350	0.003	0.12	0.22614	2.07352	319.564
Hollow cylinder	301-350	0.003	0.13	0.18431	1.74712	319.564
Hollow cylinder	301-350	0.003	0.14	0.28406	2.50188	319.564
Hollow cylinder	301-350	0.003	0.15	0.24996	2.44814	319.564
Hollow cylinder	301-350	0.003	0.16	0.19848	2.01269	319.564
Hollow cylinder	301-350	0.003	0.18	0.20328	2.08822	319.564
Hollow cylinder	301-350	0.003	0.2	0.17773	1.64565	319.564
Hollow cylinder	301-350	0.004	0.02	0.65684	6.88688	319.564
Hollow cylinder	301-350	0.004	0.03	0.56735	5.17319	319.564
Hollow cylinder	301-350	0.004	0.04	0.56172	5.21133	319.564
Hollow cylinder	301-350	0.004	0.05	0.3714	3.8899	319.564
Hollow cylinder	301-350	0.004	0.06	0.39175	3.80932	319.564
Hollow cylinder	301-350	0.004	0.07	0.37614	3.50456	319.564
Hollow cylinder	301-350	0.004	0.08	0.35327	3.58345	319.564
Hollow cylinder	301-350	0.004	0.09	0.35784	3.42736	319.564
Hollow cylinder	301-350	0.004	0.1	0.26254	2.35016	319.564
Hollow cylinder	301-350	0.004	0.11	0.28877	2.87337	319.564
Hollow cylinder	301-350	0.004	0.12	0.34594	3.32451	319.564
Hollow cylinder	301-350	0.004	0.13	0.26197	2.52807	319.564
Hollow cylinder	301-350	0.004	0.14	0.28537	3.07993	319.564
Hollow cylinder	301-350	0.004	0.15	0.18939	1.84112	319.564
Hollow cylinder	301-350	0.004	0.16	0.21762	2.1754	319.564
Hollow cylinder	301-350	0.004	0.18	0.18705	1.66307	319.564
Hollow cylinder	301-350	0.004	0.2	0.25812	2.51087	319.564
Hollow cylinder	301-350	0.005	0.02	0.68602	6.3823	319.564
Hollow cylinder	301-350	0.005	0.03	0.53983	5.85369	319.564
Hollow cylinder	301-350	0.005	0.04	0.43245	4.09444	319.564
Hollow cylinder	301-350	0.005	0.05	0.37747	3.77302	319.564
Hollow cylinder	301-350	0.005	0.06	0.42376	3.86805	319.564
Hollow cylinder	301-350	0.005	0.07	0.29225	3.00811	319.564
Hollow cylinder	301-350	0.005	0.08	0.34039	3.36674	319.564
Hollow cylinder	301-350	0.005	0.09	0.305	2.91419	319.564
Hollow cylinder	301-350	0.005	0.1	0.32724	2.94011	319.564
Hollow cylinder	301-350	0.005	0.11	0.28663	2.72929	319.564
Hollow cylinder	301-350	0.005	0.12	0.31677	2.93114	319.564
Hollow cylinder	301-350	0.005	0.13	0.1758	1.92381	319.564
Hollow cylinder	301-350	0.005	0.14	0.25973	2.72569	319.564
Hollow cylinder	301-350	0.005	0.15	0.24625	2.20928	319.564
Hollow cylinder	301-350	0.005	0.16	0.24448	2.41267	319.564
Hollow cylinder	301-350	0.005	0.18	0.22659	2.28708	319.564
Hollow cylinder	301-350	0.005	0.2	0.21107	2.17253	319.564
Hollow cylinder	>350	0.001	0.02	0.53303	10.7529	382.091
Hollow cylinder	>350	0.001	0.03	0.53676	7.37732	382.091
Hollow cylinder	>350	0.001	0.04	0.46703	7.49961	382.091
Hollow cylinder	>350	0.001	0.05	0.39937	5.59312	382.091
Hollow cylinder	>350	0.001	0.06	0.33121	5.15463	382.091
Hollow cylinder	>350	0.001	0.07	0.32494	7.09955	382.091
Hollow cylinder	>350	0.001	0.08	0.3123	4.24877	382.091
Hollow cylinder	>350	0.001	0.09	0.3147	6.80656	382.091
Hollow cylinder	>350	0.001	0.1	0.2411	4.00561	382.091
Hollow cylinder	>350	0.001	0.11	0.36391	5.3716	382.091
Hollow cylinder	>350	0.001	0.12	0.34619	5.00485	382.091
Hollow cylinder	>350	0.001	0.13	0.25971	4.15567	382.091
Hollow cylinder	>350	0.001	0.14	0.22896	3.69762	382.091
Hollow cylinder	>350	0.001	0.15	0.28939	4.06781	382.091
Hollow cylinder	>350	0.001	0.16	0.28399	4.53198	382.091
Hollow cylinder	>350	0.001	0.18	0.21898	3.27877	382.091
Hollow cylinder	>350	0.002	0.02	0.55665	8.56401	382.091
Hollow cylinder	>350	0.002	0.03	0.51146	8.33656	382.091
Hollow cylinder	>350	0.002	0.05	0.35008	4.95526	382.091
Hollow cylinder	>350	0.002	0.06	0.40843	6.80293	382.091
Hollow cylinder	>350	0.002	0.07	0.19922	2.83524	382.091
Hollow cylinder	>350	0.002	0.08	0.31064	5.18059	382.091
Hollow cylinder	>350	0.002	0.09	0.29558	4.13471	382.091
Hollow cylinder	>350	0.002	0.1	0.22115	3.58843	382.091
Hollow cylinder	>350	0.002	0.11	0.29426	4.81216	382.091
Hollow cylinder	>350	0.002	0.12	0.31126	4.43618	382.091
Hollow cylinder	>350	0.002	0.13	0.26608	4.20992	382.091
Hollow cylinder	>350	0.002	0.14	0.19965	3.48743	382.091
Hollow cylinder	>350	0.002	0.15	0.1819	2.92246	382.091
Hollow cylinder	>350	0.002	0.18	0.23314	4.06197	382.091
Hollow cylinder	>350	0.002	0.2	0.22629	3.58022	382.091
Hollow cylinder	>350	0.003	0.02	0.54308	8.02784	382.091
Hollow cylinder	>350	0.003	0.03	0.40872	7.62922	382.091
Hollow cylinder	>350	0.003	0.04	0.43159	7.5088	382.091
Hollow cylinder	>350	0.003	0.05	0.45553	7.36236	382.091
Hollow cylinder	>350	0.003	0.06	0.30249	5.05594	382.091
Hollow cylinder	>350	0.003	0.07	0.27092	4.30966	382.091
Hollow cylinder	>350	0.003	0.08	0.23785	3.66913	382.091
Hollow cylinder	>350	0.003	0.09	0.24718	4.07903	382.091
Hollow cylinder	>350	0.003	0.1	0.22413	3.97232	382.091
Hollow cylinder	>350	0.003	0.11	0.22148	3.8101	382.091
Hollow cylinder	>350	0.003	0.12	0.2636	4.86682	382.091
Hollow cylinder	>350	0.003	0.13	0.22218	3.49365	382.091
Hollow cylinder	>350	0.003	0.14	0.23405	3.36693	382.091
Hollow cylinder	>350	0.003	0.16	0.20438	2.85369	382.091
Hollow cylinder	>350	0.003	0.18	0.20225	2.93863	382.091
Hollow cylinder	>350	0.003	0.2	0.19257	2.77479	382.091
Hollow cylinder	>350	0.004	0.03	0.43911	7.62034	382.091
Hollow cylinder	>350	0.004	0.04	0.47961	7.0667	382.091
Hollow cylinder	>350	0.004	0.05	0.38368	5.49254	382.091
Hollow cylinder	>350	0.004	0.06	0.26784	7.5915	382.091
Hollow cylinder	>350	0.004	0.07	0.26332	4.14034	382.091
Hollow cylinder	>350	0.004	0.08	0.20082	3.11208	382.091
Hollow cylinder	>350	0.004	0.09	0.25194	3.9683	382.091
Hollow cylinder	>350	0.004	0.1	0.2514	4.51955	382.091
Hollow cylinder	>350	0.004	0.11	0.25491	3.75569	382.091
Hollow cylinder	>350	0.004	0.12	0.23697	3.64053	382.091
Hollow cylinder	>350	0.004	0.14	0.2242	4.47187	382.091
Hollow cylinder	>350	0.004	0.15	0.25027	4.06174	382.091
Hollow cylinder	>350	0.004	0.16	0.21797	3.59476	382.091
Hollow cylinder	>350	0.004	0.18	0.18991	3.11611	382.091
Hollow cylinder	>350	0.005	0.03	0.52241	8.86266	382.091
Hollow cylinder	>350	0.005	0.05	0.32559	4.78757	382.091
Hollow cylinder	>350	0.005	0.06	0.35921	5.8434	382.091
Hollow cylinder	>350	0.005	0.07	0.23976	4.4899	382.091
Hollow cylinder	>350	0.005	0.08	0.31573	4.49722	382.091
Hollow cylinder	>350	0.005	0.09	0.24355	3.69914	382.091
Hollow cylinder	>350	0.005	0.1	0.24146	3.99395	382.091
Hollow cylinder	>350	0.005	0.11	0.187	2.68569	382.091
Hollow cylinder	>350	0.005	0.12	0.24113	4.20546	382.091
Hollow cylinder	>350	0.005	0.13	0.23229	4.19002	382.091
Hollow cylinder	>350	0.005	0.14	0.21253	3.85233	382.091
Hollow cylinder	>350	0.005	0.15	0.20033	3.39063	382.091
Hollow cylinder	>350	0.005	0.16	0.23622	3.70911	382.091
Hollow cylinder	>350	0.005	0.2	0.18442	3.72672	382.091
Cylinder	<50	0.0005	0.02	0.99985	0.03009	44.7117
Cylinder	<50	0.0005	0.03	0.99985	0.02913	44.7117
Cylinder	<50	0.0005	0.04	0.99985	0.02835	44.7117
Cylinder	<50	0.0005	0.05	0.99984	0.02837	44.7117
Cylinder	<50	0.0005	0.06	0.99983	0.02707	44.7117
Cylinder	<50	0.0005	0.07	0.99983	0.02483	44.7117
Cylinder	<50	0.0005	0.08	0.99981	0.02768	44.7117
Cylinder	<50	0.0005	0.09	0.99981	0.02627	44.7117
Cylinder	<50	0.0005	0.1	0.99978	0.02591	44.7117
Cylinder	<50	0.0005	0.11	0.99973	0.02659	44.7117
Cylinder	<50	0.0005	0.12	0.9998	0.02706	44.7117
Cylinder	<50	0.0005	0.13	0.99973	0.0303	44.7117
Cylinder	<50	0.0005	0.14	0.99974	0.02586	44.7117
Cylinder	<50	0.0005	0.15	0.99972	0.0283	44.7117
Cylinder	<50	0.0005	0.16	0.9997	0.02788	44.7117
Cylinder	<50	0.0005	0.18	0.99968	0.02921	44.7117
Cylinder	<50	0.0005	0.2	0.99959	0.02973	44.7117
Cylinder	<50	0.00075	0.02	0.99983	0.03048	44.7117
Cylinder	<50	0.00075	0.03	0.99981	0.02671	44.7117
Cylinder	<50	0.00075	0.04	0.99977	0.02837	44.7117
Cylinder	<50	0.00075	0.05	0.99974	0.02463	44.7117
Cylinder	<50	0.00075	0.06	0.9997	0.02698	44.7117
Cylinder	<50	0.00075	0.07	0.99973	0.02691	44.7117
Cylinder	<50	0.00075	0.08	0.99962	0.02758	44.7117
Cylinder	<50	0.00075	0.09	0.99957	0.02883	44.7117
Cylinder	<50	0.00075	0.1	0.9992	0.02514	44.7117
Cylinder	<50	0.00075	0.11	0.99891	0.0229	44.7117
Cylinder	<50	0.00075	0.12	0.99907	0.02698	44.7117
Cylinder	<50	0.00075	0.13	0.99899	0.02685	44.7117
Cylinder	<50	0.00075	0.14	0.99893	0.02517	44.7117
Cylinder	<50	0.00075	0.15	0.99422	0.02425	44.7117
Cylinder	<50	0.00075	0.16	0.99047	0.02806	44.7117
Cylinder	<50	0.00075	0.18	0.98276	0.02628	44.7117
Cylinder	<50	0.00075	0.2	0.96932	0.02635	44.7117
Cylinder	<50	0.001	0.02	0.99983	0.0256	44.7117
Cylinder	<50	0.001	0.03	0.99973	0.02749	44.7117
Cylinder	<50	0.001	0.04	0.99964	0.02625	44.7117
Cylinder	<50	0.001	0.05	0.99965	0.02652	44.7117
Cylinder	<50	0.001	0.06	0.99931	0.02922	44.7117
Cylinder	<50	0.001	0.07	0.99909	0.02874	44.7117
Cylinder	<50	0.001	0.08	0.99925	0.02816	44.7117
Cylinder	<50	0.001	0.09	0.99589	0.02819	44.7117
Cylinder	<50	0.001	0.1	0.99776	0.02674	44.7117
Cylinder	<50	0.001	0.11	0.99248	0.0281	44.7117
Cylinder	<50	0.001	0.12	0.99645	0.02623	44.7117
Cylinder	<50	0.001	0.13	0.99442	0.02721	44.7117
Cylinder	<50	0.001	0.14	0.99261	0.02376	44.7117
Cylinder	<50	0.001	0.15	0.93552	0.02521	44.7117
Cylinder	<50	0.001	0.16	0.96035	0.0299	44.7117
Cylinder	<50	0.001	0.18	0.85633	0.02444	44.7117
Cylinder	<50	0.001	0.2	0.79961	0.02454	44.7117
Cylinder	<50	0.00125	0.02	0.99975	0.02662	44.7117
Cylinder	<50	0.00125	0.03	0.99969	0.02799	44.7117
Cylinder	<50	0.00125	0.04	0.99938	0.02436	44.7117
Cylinder	<50	0.00125	0.05	0.99882	0.02798	44.7117
Cylinder	<50	0.00125	0.06	0.99658	0.02583	44.7117
Cylinder	<50	0.00125	0.07	0.99536	0.02636	44.7117
Cylinder	<50	0.00125	0.08	0.98537	0.02315	44.7117
Cylinder	<50	0.00125	0.09	0.95597	0.02474	44.7117
Cylinder	<50	0.00125	0.1	0.97859	0.02757	44.7117
Cylinder	<50	0.00125	0.11	0.92124	0.02393	44.7117
Cylinder	<50	0.00125	0.12	0.8525	0.02497	44.7117
Cylinder	<50	0.00125	0.13	0.91014	0.02311	44.7117
Cylinder	<50	0.00125	0.14	0.85834	0.02132	44.7117
Cylinder	<50	0.00125	0.15	0.86663	0.02428	44.7117
Cylinder	<50	0.00125	0.16	0.76708	0.02151	44.7117
Cylinder	<50	0.00125	0.18	0.83883	0.02336	44.7117
Cylinder	<50	0.00125	0.2	0.55271	0.01563	44.7117
Cylinder	<50	0.0015	0.02	0.99955	0.02962	44.7117
Cylinder	<50	0.0015	0.03	0.99907	0.02796	44.7117
Cylinder	<50	0.0015	0.04	0.99867	0.02558	44.7117
Cylinder	<50	0.0015	0.05	0.99525	0.02638	44.7117
Cylinder	<50	0.0015	0.06	0.98552	0.0299	44.7117
Cylinder	<50	0.0015	0.07	0.97226	0.02769	44.7117
Cylinder	<50	0.0015	0.08	0.91065	0.02333	44.7117
Cylinder	<50	0.0015	0.09	0.97535	0.02949	44.7117
Cylinder	<50	0.0015	0.1	0.97774	0.02806	44.7117
Cylinder	<50	0.0015	0.11	0.77325	0.02005	44.7117
Cylinder	<50	0.0015	0.12	0.86622	0.02283	44.7117
Cylinder	<50	0.0015	0.13	0.99085	0.02805	44.7117
Cylinder	<50	0.0015	0.14	0.73201	0.01938	44.7117
Cylinder	<50	0.0015	0.15	0.73659	0.0224	44.7117
Cylinder	<50	0.0015	0.16	0.65532	0.01955	44.7117
Cylinder	<50	0.0015	0.18	0.88428	0.02257	44.7117
Cylinder	<50	0.0015	0.2	0.81227	0.02407	44.7117
Cylinder	51-100	0.0005	0.02	0.99983	0.16905	81.0501
Cylinder	51-100	0.0005	0.03	0.99982	0.16694	81.0501
Cylinder	51-100	0.0005	0.04	0.99981	0.16964	81.0501
Cylinder	51-100	0.0005	0.05	0.9998	0.16885	81.0501
Cylinder	51-100	0.0005	0.06	0.99979	0.16894	81.0501
Cylinder	51-100	0.0005	0.07	0.99977	0.16491	81.0501
Cylinder	51-100	0.0005	0.08	0.99977	0.16948	81.0501
Cylinder	51-100	0.0005	0.09	0.99976	0.16777	81.0501
Cylinder	51-100	0.0005	0.1	0.99974	0.17	81.0501
Cylinder	51-100	0.0005	0.11	0.99972	0.16935	81.0501
Cylinder	51-100	0.0005	0.12	0.99971	0.17172	81.0501
Cylinder	51-100	0.0005	0.13	0.99968	0.16664	81.0501
Cylinder	51-100	0.0005	0.14	0.99967	0.16605	81.0501
Cylinder	51-100	0.0005	0.15	0.99965	0.1715	81.0501
Cylinder	51-100	0.0005	0.16	0.99963	0.16882	81.0501
Cylinder	51-100	0.0005	0.18	0.99956	0.16707	81.0501
Cylinder	51-100	0.0005	0.2	0.99951	0.16829	81.0501
Cylinder	51-100	0.00075	0.02	0.9998	0.17555	81.0501
Cylinder	51-100	0.00075	0.03	0.99977	0.17267	81.0501
Cylinder	51-100	0.00075	0.04	0.99973	0.16578	81.0501
Cylinder	51-100	0.00075	0.05	0.99968	0.16702	81.0501
Cylinder	51-100	0.00075	0.06	0.99963	0.16432	81.0501
Cylinder	51-100	0.00075	0.07	0.99956	0.16881	81.0501
Cylinder	51-100	0.00075	0.08	0.99949	0.17612	81.0501
Cylinder	51-100	0.00075	0.09	0.99937	0.17067	81.0501
Cylinder	51-100	0.00075	0.1	0.99896	0.17076	81.0501
Cylinder	51-100	0.00075	0.11	0.99894	0.16893	81.0501
Cylinder	51-100	0.00075	0.12	0.99872	0.16686	81.0501
Cylinder	51-100	0.00075	0.13	0.99813	0.16663	81.0501
Cylinder	51-100	0.00075	0.14	0.99738	0.16792	81.0501
Cylinder	51-100	0.00075	0.15	0.9946	0.17524	81.0501
Cylinder	51-100	0.00075	0.16	0.99181	0.16571	81.0501
Cylinder	51-100	0.00075	0.18	0.97053	0.16193	81.0501
Cylinder	51-100	0.00075	0.2	0.9571	0.16447	81.0501
Cylinder	51-100	0.001	0.02	0.99974	0.16945	81.0501
Cylinder	51-100	0.001	0.03	0.99967	0.17251	81.0501
Cylinder	51-100	0.001	0.04	0.99953	0.17041	81.0501
Cylinder	51-100	0.001	0.05	0.99926	0.16601	81.0501
Cylinder	51-100	0.001	0.06	0.99892	0.17173	81.0501
Cylinder	51-100	0.001	0.07	0.99836	0.16545	81.0501
Cylinder	51-100	0.001	0.08	0.99557	0.16588	81.0501
Cylinder	51-100	0.001	0.09	0.99261	0.16799	81.0501
Cylinder	51-100	0.001	0.1	0.98815	0.16508	81.0501
Cylinder	51-100	0.001	0.11	0.97091	0.16019	81.0501
Cylinder	51-100	0.001	0.12	0.94936	0.15783	81.0501
Cylinder	51-100	0.001	0.13	0.96092	0.15929	81.0501
Cylinder	51-100	0.001	0.14	0.9143	0.15008	81.0501
Cylinder	51-100	0.001	0.15	0.90518	0.14917	81.0501
Cylinder	51-100	0.001	0.16	0.86875	0.14695	81.0501
Cylinder	51-100	0.001	0.18	0.83239	0.13833	81.0501
Cylinder	51-100	0.001	0.2	0.80014	0.13191	81.0501
Cylinder	51-100	0.00125	0.02	0.99966	0.17345	81.0501
Cylinder	51-100	0.00125	0.03	0.99937	0.1747	81.0501
Cylinder	51-100	0.00125	0.04	0.99738	0.16943	81.0501
Cylinder	51-100	0.00125	0.05	0.99706	0.1633	81.0501
Cylinder	51-100	0.00125	0.06	0.98978	0.16065	81.0501
Cylinder	51-100	0.00125	0.07	0.98248	0.16588	81.0501
Cylinder	51-100	0.00125	0.08	0.97145	0.16516	81.0501
Cylinder	51-100	0.00125	0.09	0.92427	0.15681	81.0501
Cylinder	51-100	0.00125	0.1	0.9119	0.15112	81.0501
Cylinder	51-100	0.00125	0.11	0.85819	0.14376	81.0501
Cylinder	51-100	0.00125	0.12	0.83811	0.14159	81.0501
Cylinder	51-100	0.00125	0.13	0.81323	0.13573	81.0501
Cylinder	51-100	0.00125	0.14	0.78294	0.13234	81.0501
Cylinder	51-100	0.00125	0.15	0.77676	0.12935	81.0501
Cylinder	51-100	0.00125	0.16	0.71379	0.11714	81.0501
Cylinder	51-100	0.00125	0.18	0.7326	0.12568	81.0501
Cylinder	51-100	0.00125	0.2	0.68718	0.11402	81.0501
Cylinder	51-100	0.0015	0.02	0.99948	0.16989	81.0501
Cylinder	51-100	0.0015	0.03	0.9984	0.17326	81.0501
Cylinder	51-100	0.0015	0.04	0.99386	0.16811	81.0501
Cylinder	51-100	0.0015	0.05	0.97647	0.16777	81.0501
Cylinder	51-100	0.0015	0.06	0.94335	0.1603	81.0501
Cylinder	51-100	0.0015	0.07	0.91702	0.15196	81.0501
Cylinder	51-100	0.0015	0.08	0.86909	0.14475	81.0501
Cylinder	51-100	0.0015	0.09	0.81529	0.13739	81.0501
Cylinder	51-100	0.0015	0.1	0.82184	0.1321	81.0501
Cylinder	51-100	0.0015	0.11	0.75407	0.12745	81.0501
Cylinder	51-100	0.0015	0.12	0.71255	0.12178	81.0501
Cylinder	51-100	0.0015	0.13	0.68983	0.11527	81.0501
Cylinder	51-100	0.0015	0.14	0.67988	0.11617	81.0501
Cylinder	51-100	0.0015	0.15	0.6925	0.1169	81.0501
Cylinder	51-100	0.0015	0.16	0.64554	0.11072	81.0501
Cylinder	51-100	0.0015	0.18	0.61476	0.10533	81.0501
Cylinder	51-100	0.0015	0.2	0.57318	0.0954	81.0501
Cylinder	101-150	0.0005	0.02	0.99977	0.57022	122.555
Cylinder	101-150	0.0005	0.03	0.99976	0.55681	122.555
Cylinder	101-150	0.0005	0.04	0.99974	0.56252	122.555
Cylinder	101-150	0.0005	0.05	0.99973	0.56374	122.555
Cylinder	101-150	0.0005	0.06	0.99971	0.56547	122.555
Cylinder	101-150	0.0005	0.07	0.99969	0.56653	122.555
Cylinder	101-150	0.0005	0.08	0.99968	0.56688	122.555
Cylinder	101-150	0.0005	0.09	0.99966	0.56408	122.555
Cylinder	101-150	0.0005	0.1	0.99964	0.56335	122.555
Cylinder	101-150	0.0005	0.11	0.99961	0.55789	122.555
Cylinder	101-150	0.0005	0.12	0.99959	0.56637	122.555
Cylinder	101-150	0.0005	0.13	0.99955	0.56561	122.555
Cylinder	101-150	0.0005	0.14	0.99952	0.56507	122.555
Cylinder	101-150	0.0005	0.15	0.99949	0.56505	122.555
Cylinder	101-150	0.0005	0.16	0.99945	0.56179	122.555
Cylinder	101-150	0.0005	0.18	0.99938	0.54472	122.555
Cylinder	101-150	0.0005	0.2	0.99931	0.55495	122.555
Cylinder	101-150	0.00075	0.02	0.99971	0.55713	122.555
Cylinder	101-150	0.00075	0.03	0.99966	0.56772	122.555
Cylinder	101-150	0.00075	0.04	0.9996	0.56384	122.555
Cylinder	101-150	0.00075	0.05	0.99951	0.56951	122.555
Cylinder	101-150	0.00075	0.06	0.99944	0.5573	122.555
Cylinder	101-150	0.00075	0.07	0.99929	0.5694	122.555
Cylinder	101-150	0.00075	0.08	0.99907	0.58159	122.555
Cylinder	101-150	0.00075	0.09	0.99891	0.56734	122.555
Cylinder	101-150	0.00075	0.1	0.99836	0.55351	122.555
Cylinder	101-150	0.00075	0.11	0.99713	0.57633	122.555
Cylinder	101-150	0.00075	0.12	0.99659	0.55897	122.555
Cylinder	101-150	0.00075	0.13	0.99626	0.55592	122.555
Cylinder	101-150	0.00075	0.14	0.99213	0.55579	122.555
Cylinder	101-150	0.00075	0.15	0.98914	0.55862	122.555
Cylinder	101-150	0.00075	0.16	0.97257	0.5643	122.555
Cylinder	101-150	0.00075	0.18	0.95552	0.54645	122.555
Cylinder	101-150	0.00075	0.2	0.91942	0.51341	122.555
Cylinder	101-150	0.001	0.02	0.99962	0.57563	122.555
Cylinder	101-150	0.001	0.03	0.99942	0.57034	122.555
Cylinder	101-150	0.001	0.04	0.99917	0.56568	122.555
Cylinder	101-150	0.001	0.05	0.99857	0.57487	122.555
Cylinder	101-150	0.001	0.06	0.99733	0.56723	122.555
Cylinder	101-150	0.001	0.07	0.99467	0.56631	122.555
Cylinder	101-150	0.001	0.08	0.98468	0.56136	122.555
Cylinder	101-150	0.001	0.09	0.98044	0.54413	122.555
Cylinder	101-150	0.001	0.1	0.96178	0.55227	122.555
Cylinder	101-150	0.001	0.11	0.93713	0.51469	122.555
Cylinder	101-150	0.001	0.12	0.91319	0.51503	122.555
Cylinder	101-150	0.001	0.13	0.89887	0.50632	122.555
Cylinder	101-150	0.001	0.14	0.85626	0.47864	122.555
Cylinder	101-150	0.001	0.15	0.84184	0.47804	122.555
Cylinder	101-150	0.001	0.16	0.80289	0.45251	122.555
Cylinder	101-150	0.001	0.18	0.78736	0.43683	122.555
Cylinder	101-150	0.001	0.2	0.76366	0.43056	122.555
Cylinder	101-150	0.00125	0.02	0.99944	0.56772	122.555
Cylinder	101-150	0.00125	0.03	0.99897	0.56504	122.555
Cylinder	101-150	0.00125	0.04	0.99532	0.56261	122.555
Cylinder	101-150	0.00125	0.05	0.9876	0.55372	122.555
Cylinder	101-150	0.00125	0.06	0.96759	0.54641	122.555
Cylinder	101-150	0.00125	0.07	0.94267	0.53072	122.555
Cylinder	101-150	0.00125	0.08	0.89299	0.49821	122.555
Cylinder	101-150	0.00125	0.09	0.87891	0.49068	122.555
Cylinder	101-150	0.00125	0.1	0.8395	0.47162	122.555
Cylinder	101-150	0.00125	0.11	0.79379	0.44772	122.555
Cylinder	101-150	0.00125	0.12	0.7892	0.44296	122.555
Cylinder	101-150	0.00125	0.13	0.73626	0.41332	122.555
Cylinder	101-150	0.00125	0.14	0.71921	0.40069	122.555
Cylinder	101-150	0.00125	0.15	0.69807	0.38999	122.555
Cylinder	101-150	0.00125	0.16	0.68287	0.38082	122.555
Cylinder	101-150	0.00125	0.18	0.6564	0.36111	122.555
Cylinder	101-150	0.00125	0.2	0.62549	0.35994	122.555
Cylinder	101-150	0.0015	0.02	0.9989	0.56413	122.555
Cylinder	101-150	0.0015	0.03	0.99598	0.58391	122.555
Cylinder	101-150	0.0015	0.04	0.97374	0.55528	122.555
Cylinder	101-150	0.0015	0.05	0.92729	0.54459	122.555
Cylinder	101-150	0.0015	0.06	0.86574	0.4792	122.555
Cylinder	101-150	0.0015	0.07	0.85574	0.4712	122.555
Cylinder	101-150	0.0015	0.08	0.78882	0.43134	122.555
Cylinder	101-150	0.0015	0.09	0.74052	0.40858	122.555
Cylinder	101-150	0.0015	0.1	0.71457	0.39208	122.555
Cylinder	101-150	0.0015	0.11	0.69271	0.39016	122.555
Cylinder	101-150	0.0015	0.12	0.64755	0.36002	122.555
Cylinder	101-150	0.0015	0.13	0.64095	0.36052	122.555
Cylinder	101-150	0.0015	0.14	0.61034	0.35341	122.555
Cylinder	101-150	0.0015	0.15	0.60507	0.33512	122.555
Cylinder	101-150	0.0015	0.16	0.55633	0.31501	122.555
Cylinder	101-150	0.0015	0.18	0.55024	0.31763	122.555
Cylinder	101-150	0.0015	0.2	0.52264	0.28354	122.555
Cylinder	151-200	0.0005	0.02	0.99961	1.49308	170.134
Cylinder	151-200	0.0005	0.03	0.99959	1.47815	170.134
Cylinder	151-200	0.0005	0.04	0.99957	1.47913	170.134
Cylinder	151-200	0.0005	0.05	0.99955	1.46815	170.134
Cylinder	151-200	0.0005	0.06	0.99951	1.5032	170.134
Cylinder	151-200	0.0005	0.07	0.99948	1.46394	170.134
Cylinder	151-200	0.0005	0.08	0.99946	1.4973	170.134
Cylinder	151-200	0.0005	0.09	0.99941	1.50894	170.134
Cylinder	151-200	0.0005	0.1	0.99935	1.49605	170.134
Cylinder	151-200	0.0005	0.11	0.99929	1.47169	170.134
Cylinder	151-200	0.0005	0.12	0.99922	1.473	170.134
Cylinder	151-200	0.0005	0.13	0.99913	1.54545	170.134
Cylinder	151-200	0.0005	0.14	0.9991	1.4879	170.134
Cylinder	151-200	0.0005	0.15	0.99901	1.46883	170.134
Cylinder	151-200	0.0005	0.16	0.99894	1.48388	170.134
Cylinder	151-200	0.0005	0.18	0.99865	1.49705	170.134
Cylinder	151-200	0.0005	0.2	0.99832	1.49184	170.134
Cylinder	151-200	0.00075	0.02	0.99946	1.46314	170.134
Cylinder	151-200	0.00075	0.03	0.99933	1.45095	170.134
Cylinder	151-200	0.00075	0.04	0.99912	1.51542	170.134
Cylinder	151-200	0.00075	0.05	0.99896	1.48885	170.134
Cylinder	151-200	0.00075	0.06	0.99869	1.47194	170.134
Cylinder	151-200	0.00075	0.07	0.99836	1.49232	170.134
Cylinder	151-200	0.00075	0.08	0.99788	1.469	170.134
Cylinder	151-200	0.00075	0.09	0.99526	1.51439	170.134
Cylinder	151-200	0.00075	0.1	0.99379	1.50054	170.134
Cylinder	151-200	0.00075	0.11	0.98965	1.46593	170.134
Cylinder	151-200	0.00075	0.12	0.98707	1.42828	170.134
Cylinder	151-200	0.00075	0.13	0.98211	1.46406	170.134
Cylinder	151-200	0.00075	0.14	0.96488	1.47623	170.134
Cylinder	151-200	0.00075	0.15	0.95466	1.38965	170.134
Cylinder	151-200	0.00075	0.16	0.92827	1.40741	170.134
Cylinder	151-200	0.00075	0.18	0.9126	1.32851	170.134
Cylinder	151-200	0.00075	0.2	0.86963	1.28625	170.134
Cylinder	151-200	0.001	0.02	0.99908	1.49037	170.134
Cylinder	151-200	0.001	0.03	0.99879	1.48507	170.134
Cylinder	151-200	0.001	0.04	0.99634	1.50987	170.134
Cylinder	151-200	0.001	0.05	0.99201	1.48639	170.134
Cylinder	151-200	0.001	0.06	0.98039	1.4601	170.134
Cylinder	151-200	0.001	0.07	0.97447	1.44986	170.134
Cylinder	151-200	0.001	0.08	0.954	1.38428	170.134
Cylinder	151-200	0.001	0.09	0.93662	1.36483	170.134
Cylinder	151-200	0.001	0.1	0.89645	1.29712	170.134
Cylinder	151-200	0.001	0.11	0.85467	1.25086	170.134
Cylinder	151-200	0.001	0.12	0.81562	1.18771	170.134
Cylinder	151-200	0.001	0.13	0.78089	1.15931	170.134
Cylinder	151-200	0.001	0.14	0.7736	1.16468	170.134
Cylinder	151-200	0.001	0.15	0.7367	1.07721	170.134
Cylinder	151-200	0.001	0.16	0.71625	1.06695	170.134
Cylinder	151-200	0.001	0.18	0.67003	0.97	170.134
Cylinder	151-200	0.001	0.2	0.65947	0.93094	170.134
Cylinder	151-200	0.00125	0.02	0.99853	1.49019	170.134
Cylinder	151-200	0.00125	0.03	0.99339	1.49601	170.134
Cylinder	151-200	0.00125	0.04	0.98264	1.44738	170.134
Cylinder	151-200	0.00125	0.05	0.939	1.35828	170.134
Cylinder	151-200	0.00125	0.06	0.89666	1.31668	170.134
Cylinder	151-200	0.00125	0.07	0.83372	1.21204	170.134
Cylinder	151-200	0.00125	0.08	0.82311	1.18705	170.134
Cylinder	151-200	0.00125	0.09	0.75649	1.07666	170.134
Cylinder	151-200	0.00125	0.1	0.74285	1.07559	170.134
Cylinder	151-200	0.00125	0.11	0.70277	1.02339	170.134
Cylinder	151-200	0.00125	0.12	0.66502	0.98476	170.134
Cylinder	151-200	0.00125	0.13	0.6796	0.99853	170.134
Cylinder	151-200	0.00125	0.14	0.59551	0.86404	170.134
Cylinder	151-200	0.00125	0.15	0.57422	0.81579	170.134
Cylinder	151-200	0.00125	0.16	0.56859	0.85169	170.134
Cylinder	151-200	0.00125	0.18	0.55053	0.76127	170.134
Cylinder	151-200	0.00125	0.2	0.5119	0.74303	170.134
Cylinder	151-200	0.0015	0.02	0.99226	1.46127	170.134
Cylinder	151-200	0.0015	0.03	0.96484	1.43624	170.134
Cylinder	151-200	0.0015	0.04	0.91247	1.32309	170.134
Cylinder	151-200	0.0015	0.05	0.8501	1.26524	170.134
Cylinder	151-200	0.0015	0.06	0.73395	1.10203	170.134
Cylinder	151-200	0.0015	0.07	0.73323	1.05936	170.134
Cylinder	151-200	0.0015	0.08	0.66717	0.97505	170.134
Cylinder	151-200	0.0015	0.09	0.59609	0.89205	170.134
Cylinder	151-200	0.0015	0.1	0.61864	0.90846	170.134
Cylinder	151-200	0.0015	0.11	0.58595	0.85606	170.134
Cylinder	151-200	0.0015	0.12	0.58961	0.85847	170.134
Cylinder	151-200	0.0015	0.13	0.53114	0.75058	170.134
Cylinder	151-200	0.0015	0.14	0.48317	0.68399	170.134
Cylinder	151-200	0.0015	0.15	0.50064	0.72518	170.134
Cylinder	151-200	0.0015	0.16	0.52628	0.7565	170.134
Cylinder	151-200	0.0015	0.18	0.44788	0.64492	170.134
Cylinder	151-200	0.0015	0.2	0.41066	0.61037	170.134
Cylinder	201-250	0.0005	0.02	0.99913	3.15494	219.409
Cylinder	201-250	0.0005	0.03	0.99904	3.18071	219.409
Cylinder	201-250	0.0005	0.04	0.99893	3.25594	219.409
Cylinder	201-250	0.0005	0.05	0.99893	3.19171	219.409
Cylinder	201-250	0.0005	0.06	0.99871	3.20529	219.409
Cylinder	201-250	0.0005	0.07	0.99868	3.14045	219.409
Cylinder	201-250	0.0005	0.08	0.99842	3.23931	219.409
Cylinder	201-250	0.0005	0.09	0.99854	3.12908	219.409
Cylinder	201-250	0.0005	0.1	0.99826	3.20878	219.409
Cylinder	201-250	0.0005	0.11	0.99758	3.33195	219.409
Cylinder	201-250	0.0005	0.12	0.99756	3.1486	219.409
Cylinder	201-250	0.0005	0.13	0.99731	3.25964	219.409
Cylinder	201-250	0.0005	0.14	0.99726	3.12036	219.409
Cylinder	201-250	0.0005	0.15	0.99697	3.05233	219.409
Cylinder	201-250	0.0005	0.16	0.99631	3.18769	219.409
Cylinder	201-250	0.0005	0.18	0.99446	3.19099	219.409
Cylinder	201-250	0.0005	0.2	0.99258	3.16365	219.409
Cylinder	201-250	0.00075	0.02	0.99804	3.18645	219.409
Cylinder	201-250	0.00075	0.03	0.99641	3.1678	219.409
Cylinder	201-250	0.00075	0.04	0.99495	3.18218	219.409
Cylinder	201-250	0.00075	0.05	0.98668	3.1309	219.409
Cylinder	201-250	0.00075	0.06	0.98745	3.24003	219.409
Cylinder	201-250	0.00075	0.07	0.98385	3.17461	219.409
Cylinder	201-250	0.00075	0.08	0.97617	3.05946	219.409
Cylinder	201-250	0.00075	0.09	0.9694	3.00948	219.409
Cylinder	201-250	0.00075	0.1	0.95953	2.94107	219.409
Cylinder	201-250	0.00075	0.11	0.92404	2.9842	219.409
Cylinder	201-250	0.00075	0.12	0.90687	2.79122	219.409
Cylinder	201-250	0.00075	0.13	0.88758	2.77617	219.409
Cylinder	201-250	0.00075	0.14	0.83587	2.63077	219.409
Cylinder	201-250	0.00075	0.15	0.7999	2.48033	219.409
Cylinder	201-250	0.00075	0.16	0.77376	2.47022	219.409
Cylinder	201-250	0.00075	0.18	0.69105	2.1919	219.409
Cylinder	201-250	0.00075	0.2	0.64347	2.01063	219.409
Cylinder	201-250	0.001	0.02	0.99194	3.13109	219.409
Cylinder	201-250	0.001	0.03	0.98372	3.00691	219.409
Cylinder	201-250	0.001	0.04	0.96234	3.00609	219.409
Cylinder	201-250	0.001	0.05	0.9272	3.08632	219.409
Cylinder	201-250	0.001	0.06	0.91366	2.82366	219.409
Cylinder	201-250	0.001	0.07	0.88122	2.71257	219.409
Cylinder	201-250	0.001	0.08	0.81708	2.51461	219.409
Cylinder	201-250	0.001	0.09	0.73427	2.37578	219.409
Cylinder	201-250	0.001	0.1	0.65981	2.05178	219.409
Cylinder	201-250	0.001	0.11	0.66589	2.1541	219.409
Cylinder	201-250	0.001	0.12	0.67137	2.06521	219.409
Cylinder	201-250	0.001	0.13	0.59175	1.85555	219.409
Cylinder	201-250	0.001	0.14	0.64554	1.97525	219.409
Cylinder	201-250	0.001	0.15	0.57432	1.75913	219.409
Cylinder	201-250	0.001	0.16	0.52692	1.64268	219.409
Cylinder	201-250	0.001	0.18	0.45805	1.40162	219.409
Cylinder	201-250	0.001	0.2	0.43342	1.34021	219.409
Cylinder	201-250	0.00125	0.02	0.98517	3.11577	219.409
Cylinder	201-250	0.00125	0.03	0.94714	3.05988	219.409
Cylinder	201-250	0.00125	0.04	0.86646	2.79779	219.409
Cylinder	201-250	0.00125	0.05	0.82722	2.56409	219.409
Cylinder	201-250	0.00125	0.06	0.73048	2.24545	219.409
Cylinder	201-250	0.00125	0.07	0.67445	2.09737	219.409
Cylinder	201-250	0.00125	0.08	0.59427	1.80168	219.409
Cylinder	201-250	0.00125	0.09	0.60096	1.90122	219.409
Cylinder	201-250	0.00125	0.1	0.53583	1.68394	219.409
Cylinder	201-250	0.00125	0.11	0.50052	1.58809	219.409
Cylinder	201-250	0.00125	0.12	0.46919	1.44367	219.409
Cylinder	201-250	0.00125	0.13	0.44699	1.37121	219.409
Cylinder	201-250	0.00125	0.14	0.47325	1.49295	219.409
Cylinder	201-250	0.00125	0.15	0.41358	1.28985	219.409
Cylinder	201-250	0.00125	0.16	0.42685	1.32881	219.409
Cylinder	201-250	0.00125	0.18	0.33677	1.06637	219.409
Cylinder	201-250	0.00125	0.2	0.32287	1.01916	219.409
Cylinder	201-250	0.0015	0.02	0.93588	3.0007	219.409
Cylinder	201-250	0.0015	0.03	0.87745	2.70536	219.409
Cylinder	201-250	0.0015	0.04	0.74853	2.33638	219.409
Cylinder	201-250	0.0015	0.05	0.64416	1.95935	219.409
Cylinder	201-250	0.0015	0.06	0.60966	1.88812	219.409
Cylinder	201-250	0.0015	0.07	0.49815	1.5268	219.409
Cylinder	201-250	0.0015	0.08	0.46887	1.443	219.409
Cylinder	201-250	0.0015	0.09	0.51354	1.52767	219.409
Cylinder	201-250	0.0015	0.1	0.43999	1.35732	219.409
Cylinder	201-250	0.0015	0.11	0.42655	1.31831	219.409
Cylinder	201-250	0.0015	0.12	0.3845	1.1984	219.409
Cylinder	201-250	0.0015	0.13	0.39312	1.18041	219.409
Cylinder	201-250	0.0015	0.14	0.37626	1.14761	219.409
Cylinder	201-250	0.0015	0.15	0.34728	1.05638	219.409
Cylinder	201-250	0.0015	0.16	0.26015	0.80606	219.409
Cylinder	201-250	0.0015	0.18	0.25157	0.79241	219.409
Cylinder	201-250	0.0015	0.2	0.28843	0.91729	219.409
Cylinder	251-300	0.0005	0.02	0.99341	5.80824	269.454
Cylinder	251-300	0.0005	0.03	0.99469	5.45869	269.454
Cylinder	251-300	0.0005	0.04	0.99269	5.86319	269.454
Cylinder	251-300	0.0005	0.05	0.99132	5.90089	269.454
Cylinder	251-300	0.0005	0.06	0.99186	5.73076	269.454
Cylinder	251-300	0.0005	0.07	0.98887	5.61584	269.454
Cylinder	251-300	0.0005	0.08	0.98838	5.52865	269.454
Cylinder	251-300	0.0005	0.09	0.98885	5.56938	269.454
Cylinder	251-300	0.0005	0.1	0.98145	5.6079	269.454
Cylinder	251-300	0.0005	0.11	0.97734	5.74937	269.454
Cylinder	251-300	0.0005	0.12	0.96983	5.82091	269.454
Cylinder	251-300	0.0005	0.13	0.9752	5.73563	269.454
Cylinder	251-300	0.0005	0.14	0.97268	5.54852	269.454
Cylinder	251-300	0.0005	0.15	0.96538	5.47465	269.454
Cylinder	251-300	0.0005	0.16	0.96028	5.78108	269.454
Cylinder	251-300	0.0005	0.18	0.96399	5.30763	269.454
Cylinder	251-300	0.0005	0.2	0.9468	5.34927	269.454
Cylinder	251-300	0.00075	0.02	0.96604	5.62608	269.454
Cylinder	251-300	0.00075	0.03	0.94776	5.6547	269.454
Cylinder	251-300	0.00075	0.04	0.94043	5.43058	269.454
Cylinder	251-300	0.00075	0.05	0.91352	5.17713	269.454
Cylinder	251-300	0.00075	0.06	0.88596	5.22773	269.454
Cylinder	251-300	0.00075	0.07	0.88404	4.82355	269.454
Cylinder	251-300	0.00075	0.08	0.83638	4.81193	269.454
Cylinder	251-300	0.00075	0.09	0.81887	4.79511	269.454
Cylinder	251-300	0.00075	0.1	0.79985	4.56871	269.454
Cylinder	251-300	0.00075	0.11	0.77966	4.48792	269.454
Cylinder	251-300	0.00075	0.12	0.72968	4.15651	269.454
Cylinder	251-300	0.00075	0.13	0.70334	4.10667	269.454
Cylinder	251-300	0.00075	0.14	0.68495	4.00409	269.454
Cylinder	251-300	0.00075	0.15	0.66467	3.87312	269.454
Cylinder	251-300	0.00075	0.16	0.62267	3.68083	269.454
Cylinder	251-300	0.00075	0.18	0.55465	3.17354	269.454
Cylinder	251-300	0.00075	0.2	0.47642	2.81167	269.454
Cylinder	251-300	0.001	0.02	0.92089	5.38936	269.454
Cylinder	251-300	0.001	0.03	0.84544	5.09233	269.454
Cylinder	251-300	0.001	0.04	0.82105	4.62337	269.454
Cylinder	251-300	0.001	0.05	0.77749	4.56346	269.454
Cylinder	251-300	0.001	0.06	0.70547	4.27454	269.454
Cylinder	251-300	0.001	0.07	0.6519	3.85914	269.454
Cylinder	251-300	0.001	0.08	0.6166	3.69584	269.454
Cylinder	251-300	0.001	0.09	0.61433	3.72791	269.454
Cylinder	251-300	0.001	0.1	0.50983	2.90538	269.454
Cylinder	251-300	0.001	0.11	0.52014	3.00749	269.454
Cylinder	251-300	0.001	0.12	0.46263	2.61724	269.454
Cylinder	251-300	0.001	0.13	0.48753	2.82331	269.454
Cylinder	251-300	0.001	0.14	0.4367	2.65949	269.454
Cylinder	251-300	0.001	0.15	0.39437	2.22955	269.454
Cylinder	251-300	0.001	0.16	0.35861	2.22074	269.454
Cylinder	251-300	0.001	0.18	0.33644	1.89101	269.454
Cylinder	251-300	0.001	0.2	0.2697	1.54727	269.454
Cylinder	251-300	0.00125	0.02	0.7987	4.77137	269.454
Cylinder	251-300	0.00125	0.03	0.78827	4.44408	269.454
Cylinder	251-300	0.00125	0.04	0.70257	4.26277	269.454
Cylinder	251-300	0.00125	0.05	0.5835	3.36586	269.454
Cylinder	251-300	0.00125	0.06	0.51361	2.91629	269.454
Cylinder	251-300	0.00125	0.07	0.48717	2.81137	269.454
Cylinder	251-300	0.00125	0.08	0.44989	2.55494	269.454
Cylinder	251-300	0.00125	0.09	0.39055	2.54353	269.454
Cylinder	251-300	0.00125	0.1	0.37594	2.10364	269.454
Cylinder	251-300	0.00125	0.11	0.37009	2.17448	269.454
Cylinder	251-300	0.00125	0.12	0.27439	1.46325	269.454
Cylinder	251-300	0.00125	0.13	0.22813	1.33953	269.454
Cylinder	251-300	0.00125	0.14	0.28033	1.691	269.454
Cylinder	251-300	0.00125	0.15	0.32927	1.84332	269.454
Cylinder	251-300	0.00125	0.16	0.22298	1.26912	269.454
Cylinder	251-300	0.00125	0.18	0.27903	1.60779	269.454
Cylinder	251-300	0.00125	0.2	0.21793	1.25571	269.454
Cylinder	251-300	0.0015	0.02	0.78249	4.49789	269.454
Cylinder	251-300	0.0015	0.03	0.66078	3.84739	269.454
Cylinder	251-300	0.0015	0.04	0.52263	3.09104	269.454
Cylinder	251-300	0.0015	0.05	0.46782	2.643	269.454
Cylinder	251-300	0.0015	0.06	0.36824	2.12056	269.454
Cylinder	251-300	0.0015	0.07	0.30458	1.80754	269.454
Cylinder	251-300	0.0015	0.08	0.29097	1.75413	269.454
Cylinder	251-300	0.0015	0.09	0.25894	1.58193	269.454
Cylinder	251-300	0.0015	0.1	0.2532	1.60422	269.454
Cylinder	251-300	0.0015	0.11	0.25998	1.42855	269.454
Cylinder	251-300	0.0015	0.12	0.31364	1.79998	269.454
Cylinder	251-300	0.0015	0.13	0.2566	1.53435	269.454
Cylinder	251-300	0.0015	0.14	0.21361	1.28869	269.454
Cylinder	251-300	0.0015	0.15	0.22162	1.28733	269.454
Cylinder	251-300	0.0015	0.16	0.24477	1.3696	269.454
Cylinder	251-300	0.0015	0.18	0.21996	1.17352	269.454
Cylinder	251-300	0.0015	0.2	0.25572	1.53751	269.454
Cylinder	301-350	0.0005	0.02	0.92675	9.02232	319.564
Cylinder	301-350	0.0005	0.03	0.94356	8.4176	319.564
Cylinder	301-350	0.0005	0.04	0.93817	8.44707	319.564
Cylinder	301-350	0.0005	0.05	0.93831	8.27733	319.564
Cylinder	301-350	0.0005	0.06	0.92279	8.52952	319.564
Cylinder	301-350	0.0005	0.07	0.90817	8.46756	319.564
Cylinder	301-350	0.0005	0.08	0.90143	8.53967	319.564
Cylinder	301-350	0.0005	0.09	0.89751	8.32952	319.564
Cylinder	301-350	0.0005	0.1	0.87671	9.00112	319.564
Cylinder	301-350	0.0005	0.11	0.88389	8.64132	319.564
Cylinder	301-350	0.0005	0.12	0.87056	9.33454	319.564
Cylinder	301-350	0.0005	0.13	0.89874	8.06029	319.564
Cylinder	301-350	0.0005	0.14	0.86285	8.74092	319.564
Cylinder	301-350	0.0005	0.15	0.86123	8.36271	319.564
Cylinder	301-350	0.0005	0.16	0.85539	8.35069	319.564
Cylinder	301-350	0.0005	0.18	0.85401	8.46885	319.564
Cylinder	301-350	0.0005	0.2	0.83642	8.34656	319.564
Cylinder	301-350	0.00075	0.02	0.77642	8.04274	319.564
Cylinder	301-350	0.00075	0.03	0.79541	7.51403	319.564
Cylinder	301-350	0.00075	0.04	0.80871	8.09263	319.564
Cylinder	301-350	0.00075	0.05	0.78799	6.75224	319.564
Cylinder	301-350	0.00075	0.06	0.77189	6.89812	319.564
Cylinder	301-350	0.00075	0.07	0.70619	6.90478	319.564
Cylinder	301-350	0.00075	0.08	0.6994	6.85894	319.564
Cylinder	301-350	0.00075	0.09	0.68492	6.09017	319.564
Cylinder	301-350	0.00075	0.1	0.70683	6.76045	319.564
Cylinder	301-350	0.00075	0.11	0.64169	6.1732	319.564
Cylinder	301-350	0.00075	0.12	0.52129	4.97556	319.564
Cylinder	301-350	0.00075	0.13	0.53678	5.47266	319.564
Cylinder	301-350	0.00075	0.14	0.55005	4.9568	319.564
Cylinder	301-350	0.00075	0.15	0.51922	5.73196	319.564
Cylinder	301-350	0.00075	0.16	0.5649	5.37124	319.564
Cylinder	301-350	0.00075	0.18	0.40018	3.88612	319.564
Cylinder	301-350	0.00075	0.2	0.31168	3.29226	319.564
Cylinder	301-350	0.001	0.02	0.74398	7.18568	319.564
Cylinder	301-350	0.001	0.03	0.75149	6.91089	319.564
Cylinder	301-350	0.001	0.04	0.70048	6.53784	319.564
Cylinder	301-350	0.001	0.05	0.60458	6.19441	319.564
Cylinder	301-350	0.001	0.06	0.49746	6.13497	319.564
Cylinder	301-350	0.001	0.07	0.50249	4.95299	319.564
Cylinder	301-350	0.001	0.08	0.47606	4.5781	319.564
Cylinder	301-350	0.001	0.1	0.3315	2.75348	319.564
Cylinder	301-350	0.001	0.11	0.42277	4.16663	319.564
Cylinder	301-350	0.001	0.12	0.42017	3.79455	319.564
Cylinder	301-350	0.001	0.13	0.25874	2.42626	319.564
Cylinder	301-350	0.001	0.14	0.19576	1.79936	319.564
Cylinder	301-350	0.001	0.15	0.25693	2.4194	319.564
Cylinder	301-350	0.001	0.16	0.36075	3.23688	319.564
Cylinder	301-350	0.001	0.18	0.23833	2.44316	319.564
Cylinder	301-350	0.001	0.2	0.21371	1.9515	319.564
Cylinder	301-350	0.00125	0.02	0.71077	6.39782	319.564
Cylinder	301-350	0.00125	0.03	0.66623	6.08244	319.564
Cylinder	301-350	0.00125	0.04	0.48048	4.8564	319.564
Cylinder	301-350	0.00125	0.05	0.51159	4.77163	319.564
Cylinder	301-350	0.00125	0.06	0.45429	4.54288	319.564
Cylinder	301-350	0.00125	0.07	0.36012	3.83995	319.564
Cylinder	301-350	0.00125	0.08	0.39822	3.7163	319.564
Cylinder	301-350	0.00125	0.09	0.39401	3.58095	319.564
Cylinder	301-350	0.00125	0.1	0.28075	2.94758	319.564
Cylinder	301-350	0.00125	0.11	0.07504	0.80429	319.564
Cylinder	301-350	0.00125	0.12	0.31238	2.96467	319.564
Cylinder	301-350	0.00125	0.13	0.27763	2.65601	319.564
Cylinder	301-350	0.00125	0.14	0.10334	1.16101	319.564
Cylinder	301-350	0.00125	0.15	0.17524	1.5908	319.564
Cylinder	301-350	0.00125	0.16	0.06797	0.78859	319.564
Cylinder	301-350	0.00125	0.18	0.22636	2.05817	319.564
Cylinder	301-350	0.00125	0.2	0.12676	1.27287	319.564
Cylinder	301-350	0.0015	0.02	0.56994	5.57959	319.564
Cylinder	301-350	0.0015	0.03	0.60926	5.07018	319.564
Cylinder	301-350	0.0015	0.04	0.49729	5.45123	319.564
Cylinder	301-350	0.0015	0.05	0.34868	3.4144	319.564
Cylinder	301-350	0.0015	0.06	0.31118	2.84017	319.564
Cylinder	301-350	0.0015	0.07	0.31195	3.06143	319.564
Cylinder	301-350	0.0015	0.08	0.1932	2.03389	319.564
Cylinder	301-350	0.0015	0.09	0.17134	1.94115	319.564
Cylinder	301-350	0.0015	0.1	0.17835	1.7225	319.564
Cylinder	301-350	0.0015	0.11	0.20506	2.09539	319.564
Cylinder	301-350	0.0015	0.12	0.14168	1.31203	319.564
Cylinder	301-350	0.0015	0.13	0.07121	0.66909	319.564
Cylinder	301-350	0.0015	0.14	0.25933	2.47204	319.564
Cylinder	301-350	0.0015	0.15	0.09185	0.8707	319.564
Cylinder	301-350	0.0015	0.16	0.23546	2.38751	319.564
Cylinder	301-350	0.0015	0.18	0.24979	2.29743	319.564
Cylinder	301-350	0.0015	0.2	0.22056	1.89054	319.564
Cylinder	>350	0.0005	0.02	0.84118	12.5586	382.091
Cylinder	>350	0.0005	0.03	0.83826	11.332	382.091
Cylinder	>350	0.0005	0.04	0.79755	14.8063	382.091
Cylinder	>350	0.0005	0.05	0.79318	14.8524	382.091
Cylinder	>350	0.0005	0.08	0.79275	11.9846	382.091
Cylinder	>350	0.0005	0.09	0.77637	14.0861	382.091
Cylinder	>350	0.0005	0.11	0.79188	12.122	382.091
Cylinder	>350	0.0005	0.12	0.75713	13.7488	382.091
Cylinder	>350	0.0005	0.13	0.74892	15.4478	382.091
Cylinder	>350	0.0005	0.14	0.74656	13.6864	382.091
Cylinder	>350	0.0005	0.15	0.78301	12.3216	382.091
Cylinder	>350	0.0005	0.16	0.76851	14.7452	382.091
Cylinder	>350	0.0005	0.2	0.77244	10.4186	382.091
Cylinder	>350	0.00075	0.02	0.63858	13.5619	382.091
Cylinder	>350	0.00075	0.03	0.61028	11.6399	382.091
Cylinder	>350	0.00075	0.04	0.63688	10.7718	382.091
Cylinder	>350	0.00075	0.05	0.62456	10.0032	382.091
Cylinder	>350	0.00075	0.06	0.69047	9.8764	382.091
Cylinder	>350	0.00075	0.07	0.52761	11.6688	382.091
Cylinder	>350	0.00075	0.09	0.57415	9.75866	382.091
Cylinder	>350	0.00075	0.1	0.54626	8.41934	382.091
Cylinder	>350	0.00075	0.11	0.523	7.83498	382.091
Cylinder	>350	0.00075	0.12	0.5561	7.20508	382.091
Cylinder	>350	0.00075	0.13	0.45589	9.98098	382.091
Cylinder	>350	0.00075	0.14	0.47864	8.91215	382.091
Cylinder	>350	0.00075	0.15	0.47421	8.58049	382.091
Cylinder	>350	0.00075	0.18	0.38544	6.20293	382.091
Cylinder	>350	0.001	0.02	0.68445	9.35398	382.091
Cylinder	>350	0.001	0.03	0.58065	11.9434	382.091
Cylinder	>350	0.001	0.04	0.50738	7.93248	382.091
Cylinder	>350	0.001	0.05	0.66424	8.48276	382.091
Cylinder	>350	0.001	0.06	0.3853	7.41221	382.091
Cylinder	>350	0.001	0.07	0.3368	7.16686	382.091
Cylinder	>350	0.001	0.08	0.40136	6.68448	382.091
Cylinder	>350	0.001	0.09	0.31195	5.34504	382.091
Cylinder	>350	0.001	0.11	0.28719	6.63028	382.091
Cylinder	>350	0.001	0.12	0.16518	2.43774	382.091
Cylinder	>350	0.001	0.13	0.31569	4.82059	382.091
Cylinder	>350	0.001	0.14	0.28664	4.31755	382.091
Cylinder	>350	0.001	0.16	0.30934	6.04761	382.091
Cylinder	>350	0.001	0.18	0.21411	3.3738	382.091
Cylinder	>350	0.001	0.2	0.13545	2.54497	382.091
Cylinder	>350	0.00125	0.02	0.52313	6.7089	382.091
Cylinder	>350	0.00125	0.03	0.5173	9.97566	382.091
Cylinder	>350	0.00125	0.04	0.34572	6.14531	382.091
Cylinder	>350	0.00125	0.06	0.43783	7.28707	382.091
Cylinder	>350	0.00125	0.07	0.39006	5.93011	382.091
Cylinder	>350	0.00125	0.08	0.28169	4.06246	382.091
Cylinder	>350	0.00125	0.09	0.18265	2.6701	382.091
Cylinder	>350	0.00125	0.1	0.23707	3.58171	382.091
Cylinder	>350	0.00125	0.11	0.1729	3.37134	382.091
Cylinder	>350	0.00125	0.12	0.22048	3.34206	382.091
Cylinder	>350	0.00125	0.13	0.26526	4.19088	382.091
Cylinder	>350	0.00125	0.15	0.06398	1.08565	382.091
Cylinder	>350	0.00125	0.16	0.14012	3.18589	382.091
Cylinder	>350	0.00125	0.18	0.1527	2.40019	382.091
Cylinder	>350	0.0015	0.02	0.45548	6.43819	382.091
Cylinder	>350	0.0015	0.03	0.3303	4.71882	382.091
Cylinder	>350	0.0015	0.04	0.46374	6.28428	382.091
Cylinder	>350	0.0015	0.05	0.34278	5.39921	382.091
Cylinder	>350	0.0015	0.06	0.28598	4.07234	382.091
Cylinder	>350	0.0015	0.07	0.04403	1.20974	382.091
Cylinder	>350	0.0015	0.09	0.21176	2.87514	382.091
Cylinder	>350	0.0015	0.11	0.01799	0.30409	382.091
Cylinder	>350	0.0015	0.12	0.29493	5.83929	382.091
Cylinder	>350	0.0015	0.13	0.03004	0.49129	382.091
Cylinder	>350	0.0015	0.16	0.25929	3.47075	382.091
Cylinder	>350	0.0015	0.18	0.17089	3.4913	382.091
Cylinder	>350	0.0015	0.2	0.17514	2.89771	382.091
Planar slab	<50	0.0005	0.02	0.99984	0.02639	44.7117
Planar slab	<50	0.0005	0.03	0.99979	0.02816	44.7117
Planar slab	<50	0.0005	0.04	0.9998	0.02891	44.7117
Planar slab	<50	0.0005	0.05	0.99973	0.02787	44.7117
Planar slab	<50	0.0005	0.06	0.99976	0.02842	44.7117
Planar slab	<50	0.0005	0.07	0.99965	0.02824	44.7117
Planar slab	<50	0.0005	0.08	0.9996	0.0262	44.7117
Planar slab	<50	0.0005	0.09	0.99952	0.02795	44.7117
Planar slab	<50	0.0005	0.1	0.9995	0.0257	44.7117
Planar slab	<50	0.0005	0.11	0.99918	0.02693	44.7117
Planar slab	<50	0.0005	0.12	0.99903	0.02691	44.7117
Planar slab	<50	0.0005	0.13	0.999	0.02623	44.7117
Planar slab	<50	0.0005	0.14	0.99843	0.02637	44.7117
Planar slab	<50	0.0005	0.15	0.99859	0.02519	44.7117
Planar slab	<50	0.0005	0.16	0.99833	0.02755	44.7117
Planar slab	<50	0.0005	0.18	0.99476	0.02909	44.7117
Planar slab	<50	0.0005	0.2	0.98712	0.02828	44.7117
Planar slab	<50	0.00075	0.02	0.99972	0.02827	44.7117
Planar slab	<50	0.00075	0.03	0.99958	0.02671	44.7117
Planar slab	<50	0.00075	0.04	0.99941	0.02508	44.7117
Planar slab	<50	0.00075	0.05	0.99918	0.02758	44.7117
Planar slab	<50	0.00075	0.06	0.99895	0.0282	44.7117
Planar slab	<50	0.00075	0.07	0.99783	0.02799	44.7117
Planar slab	<50	0.00075	0.08	0.99506	0.02965	44.7117
Planar slab	<50	0.00075	0.09	0.99104	0.02816	44.7117
Planar slab	<50	0.00075	0.1	0.94107	0.02432	44.7117
Planar slab	<50	0.00075	0.11	0.98168	0.02535	44.7117
Planar slab	<50	0.00075	0.12	0.93562	0.0246	44.7117
Planar slab	<50	0.00075	0.13	0.97225	0.02911	44.7117
Planar slab	<50	0.00075	0.14	0.88651	0.02378	44.7117
Planar slab	<50	0.00075	0.15	0.83411	0.02268	44.7117
Planar slab	<50	0.00075	0.16	0.89179	0.02552	44.7117
Planar slab	<50	0.00075	0.18	0.85767	0.02362	44.7117
Planar slab	<50	0.00075	0.2	0.72689	0.01983	44.7117
Planar slab	<50	0.001	0.02	0.99948	0.02771	44.7117
Planar slab	<50	0.001	0.03	0.99943	0.02778	44.7117
Planar slab	<50	0.001	0.04	0.99771	0.02878	44.7117
Planar slab	<50	0.001	0.05	0.99813	0.02955	44.7117
Planar slab	<50	0.001	0.06	0.98845	0.02911	44.7117
Planar slab	<50	0.001	0.07	0.97502	0.02751	44.7117
Planar slab	<50	0.001	0.08	0.89153	0.02378	44.7117
Planar slab	<50	0.001	0.09	0.89371	0.02517	44.7117
Planar slab	<50	0.001	0.1	0.82188	0.02374	44.7117
Planar slab	<50	0.001	0.11	0.86772	0.02528	44.7117
Planar slab	<50	0.001	0.12	0.81678	0.01984	44.7117
Planar slab	<50	0.001	0.13	0.71966	0.01868	44.7117
Planar slab	<50	0.001	0.14	0.70311	0.01987	44.7117
Planar slab	<50	0.001	0.15	0.54011	0.01295	44.7117
Planar slab	<50	0.001	0.16	0.69288	0.01979	44.7117
Planar slab	<50	0.001	0.18	0.77858	0.02219	44.7117
Planar slab	<50	0.001	0.2	0.70921	0.01789	44.7117
Planar slab	<50	0.00125	0.02	0.99924	0.02786	44.7117
Planar slab	<50	0.00125	0.03	0.99384	0.02866	44.7117
Planar slab	<50	0.00125	0.04	0.9894	0.02739	44.7117
Planar slab	<50	0.00125	0.05	0.90485	0.02605	44.7117
Planar slab	<50	0.00125	0.06	0.9245	0.02372	44.7117
Planar slab	<50	0.00125	0.07	0.89653	0.02376	44.7117
Planar slab	<50	0.00125	0.08	0.66228	0.01672	44.7117
Planar slab	<50	0.00125	0.09	0.69147	0.01737	44.7117
Planar slab	<50	0.00125	0.1	0.61254	0.01772	44.7117
Planar slab	<50	0.00125	0.11	0.68631	0.01853	44.7117
Planar slab	<50	0.00125	0.12	0.45922	0.01124	44.7117
Planar slab	<50	0.00125	0.13	0.46659	0.0118	44.7117
Planar slab	<50	0.00125	0.14	0.46667	0.01229	44.7117
Planar slab	<50	0.00125	0.15	0.64744	0.01695	44.7117
Planar slab	<50	0.00125	0.16	0.50917	0.0138	44.7117
Planar slab	<50	0.00125	0.18	0.34664	0.01054	44.7117
Planar slab	<50	0.00125	0.2	0.38841	0.01244	44.7117
Planar slab	<50	0.0015	0.02	0.99795	0.02674	44.7117
Planar slab	<50	0.0015	0.03	0.97532	0.02966	44.7117
Planar slab	<50	0.0015	0.04	0.87785	0.02456	44.7117
Planar slab	<50	0.0015	0.05	0.89017	0.02457	44.7117
Planar slab	<50	0.0015	0.06	0.6562	0.01677	44.7117
Planar slab	<50	0.0015	0.07	0.66093	0.01806	44.7117
Planar slab	<50	0.0015	0.08	0.50501	0.0123	44.7117
Planar slab	<50	0.0015	0.09	0.62028	0.0164	44.7117
Planar slab	<50	0.0015	0.1	0.53089	0.0147	44.7117
Planar slab	<50	0.0015	0.11	0.50342	0.0138	44.7117
Planar slab	<50	0.0015	0.12	0.64767	0.01588	44.7117
Planar slab	<50	0.0015	0.13	0.34791	0.00948	44.7117
Planar slab	<50	0.0015	0.14	0.56334	0.01601	44.7117
Planar slab	<50	0.0015	0.15	0.38964	0.01007	44.7117
Planar slab	<50	0.0015	0.16	0.48437	0.01401	44.7117
Planar slab	<50	0.0015	0.18	0.47273	0.01296	44.7117
Planar slab	<50	0.0015	0.2	0.41756	0.01201	44.7117
Planar slab	51-100	0.0005	0.02	0.99979	0.17093	81.0501
Planar slab	51-100	0.0005	0.03	0.99976	0.16997	81.0501
Planar slab	51-100	0.0005	0.04	0.99973	0.16805	81.0501
Planar slab	51-100	0.0005	0.05	0.99967	0.16464	81.0501
Planar slab	51-100	0.0005	0.06	0.99961	0.16733	81.0501
Planar slab	51-100	0.0005	0.07	0.99955	0.16688	81.0501
Planar slab	51-100	0.0005	0.08	0.99945	0.16652	81.0501
Planar slab	51-100	0.0005	0.09	0.99938	0.16579	81.0501
Planar slab	51-100	0.0005	0.1	0.99922	0.17151	81.0501
Planar slab	51-100	0.0005	0.11	0.99905	0.16797	81.0501
Planar slab	51-100	0.0005	0.12	0.99872	0.16736	81.0501
Planar slab	51-100	0.0005	0.13	0.99842	0.16667	81.0501
Planar slab	51-100	0.0005	0.14	0.99794	0.16872	81.0501
Planar slab	51-100	0.0005	0.15	0.99759	0.16706	81.0501
Planar slab	51-100	0.0005	0.16	0.99608	0.16642	81.0501
Planar slab	51-100	0.0005	0.18	0.99206	0.16245	81.0501
Planar slab	51-100	0.0005	0.2	0.9841	0.16974	81.0501
Planar slab	51-100	0.00075	0.02	0.99971	0.16834	81.0501
Planar slab	51-100	0.00075	0.03	0.99955	0.1712	81.0501
Planar slab	51-100	0.00075	0.04	0.99937	0.16753	81.0501
Planar slab	51-100	0.00075	0.05	0.99855	0.16285	81.0501
Planar slab	51-100	0.00075	0.06	0.99698	0.17103	81.0501
Planar slab	51-100	0.00075	0.07	0.99506	0.16739	81.0501
Planar slab	51-100	0.00075	0.08	0.99306	0.1684	81.0501
Planar slab	51-100	0.00075	0.09	0.98097	0.16766	81.0501
Planar slab	51-100	0.00075	0.1	0.96291	0.16402	81.0501
Planar slab	51-100	0.00075	0.11	0.93849	0.1589	81.0501
Planar slab	51-100	0.00075	0.12	0.90048	0.15047	81.0501
Planar slab	51-100	0.00075	0.13	0.87628	0.14893	81.0501
Planar slab	51-100	0.00075	0.14	0.83524	0.14163	81.0501
Planar slab	51-100	0.00075	0.15	0.82058	0.13755	81.0501
Planar slab	51-100	0.00075	0.16	0.76266	0.1267	81.0501
Planar slab	51-100	0.00075	0.18	0.70024	0.11514	81.0501
Planar slab	51-100	0.00075	0.2	0.67447	0.11406	81.0501
Planar slab	51-100	0.001	0.02	0.99944	0.169	81.0501
Planar slab	51-100	0.001	0.03	0.99871	0.17442	81.0501
Planar slab	51-100	0.001	0.04	0.99511	0.17115	81.0501
Planar slab	51-100	0.001	0.05	0.97984	0.16541	81.0501
Planar slab	51-100	0.001	0.06	0.93853	0.15935	81.0501
Planar slab	51-100	0.001	0.07	0.92381	0.1543	81.0501
Planar slab	51-100	0.001	0.08	0.85088	0.14185	81.0501
Planar slab	51-100	0.001	0.09	0.77834	0.1269	81.0501
Planar slab	51-100	0.001	0.1	0.72977	0.11824	81.0501
Planar slab	51-100	0.001	0.11	0.71266	0.11811	81.0501
Planar slab	51-100	0.001	0.12	0.67855	0.11326	81.0501
Planar slab	51-100	0.001	0.13	0.63318	0.10309	81.0501
Planar slab	51-100	0.001	0.14	0.57758	0.09681	81.0501
Planar slab	51-100	0.001	0.15	0.60823	0.10154	81.0501
Planar slab	51-100	0.001	0.16	0.58262	0.09701	81.0501
Planar slab	51-100	0.001	0.18	0.53061	0.08819	81.0501
Planar slab	51-100	0.001	0.2	0.5039	0.08689	81.0501
Planar slab	51-100	0.00125	0.02	0.99837	0.16602	81.0501
Planar slab	51-100	0.00125	0.03	0.99027	0.16349	81.0501
Planar slab	51-100	0.00125	0.04	0.96282	0.16433	81.0501
Planar slab	51-100	0.00125	0.05	0.88322	0.14851	81.0501
Planar slab	51-100	0.00125	0.06	0.8065	0.13733	81.0501
Planar slab	51-100	0.00125	0.07	0.7345	0.12074	81.0501
Planar slab	51-100	0.00125	0.08	0.63567	0.10049	81.0501
Planar slab	51-100	0.00125	0.09	0.59947	0.10176	81.0501
Planar slab	51-100	0.00125	0.1	0.54934	0.08998	81.0501
Planar slab	51-100	0.00125	0.11	0.55352	0.08939	81.0501
Planar slab	51-100	0.00125	0.12	0.49997	0.08301	81.0501
Planar slab	51-100	0.00125	0.13	0.49483	0.08204	81.0501
Planar slab	51-100	0.00125	0.14	0.48127	0.08215	81.0501
Planar slab	51-100	0.00125	0.15	0.43122	0.06967	81.0501
Planar slab	51-100	0.00125	0.16	0.44999	0.07579	81.0501
Planar slab	51-100	0.00125	0.18	0.40593	0.06776	81.0501
Planar slab	51-100	0.00125	0.2	0.40312	0.06668	81.0501
Planar slab	51-100	0.0015	0.02	0.99527	0.17072	81.0501
Planar slab	51-100	0.0015	0.03	0.95317	0.15862	81.0501
Planar slab	51-100	0.0015	0.04	0.81605	0.13681	81.0501
Planar slab	51-100	0.0015	0.05	0.71396	0.11786	81.0501
Planar slab	51-100	0.0015	0.06	0.63458	0.10835	81.0501
Planar slab	51-100	0.0015	0.07	0.57102	0.09555	81.0501
Planar slab	51-100	0.0015	0.08	0.54603	0.0883	81.0501
Planar slab	51-100	0.0015	0.09	0.50414	0.08156	81.0501
Planar slab	51-100	0.0015	0.1	0.48982	0.08059	81.0501
Planar slab	51-100	0.0015	0.11	0.4377	0.07308	81.0501
Planar slab	51-100	0.0015	0.12	0.42943	0.07412	81.0501
Planar slab	51-100	0.0015	0.13	0.40683	0.06964	81.0501
Planar slab	51-100	0.0015	0.14	0.39319	0.06632	81.0501
Planar slab	51-100	0.0015	0.15	0.38512	0.06378	81.0501
Planar slab	51-100	0.0015	0.16	0.38718	0.06439	81.0501
Planar slab	51-100	0.0015	0.18	0.37227	0.06135	81.0501
Planar slab	51-100	0.0015	0.2	0.32393	0.05338	81.0501
Planar slab	101-150	0.0005	0.02	0.99971	0.57013	122.555
Planar slab	101-150	0.0005	0.03	0.99966	0.56353	122.555
Planar slab	101-150	0.0005	0.04	0.99961	0.5661	122.555
Planar slab	101-150	0.0005	0.05	0.99951	0.56557	122.555
Planar slab	101-150	0.0005	0.06	0.99941	0.56958	122.555
Planar slab	101-150	0.0005	0.07	0.99929	0.57027	122.555
Planar slab	101-150	0.0005	0.08	0.9991	0.57651	122.555
Planar slab	101-150	0.0005	0.09	0.999	0.56826	122.555
Planar slab	101-150	0.0005	0.1	0.99874	0.55936	122.555
Planar slab	101-150	0.0005	0.11	0.99833	0.58012	122.555
Planar slab	101-150	0.0005	0.12	0.99781	0.56748	122.555
Planar slab	101-150	0.0005	0.13	0.99697	0.56019	122.555
Planar slab	101-150	0.0005	0.14	0.99551	0.56317	122.555
Planar slab	101-150	0.0005	0.15	0.99465	0.56512	122.555
Planar slab	101-150	0.0005	0.16	0.9917	0.56544	122.555
Planar slab	101-150	0.0005	0.18	0.98377	0.55435	122.555
Planar slab	101-150	0.0005	0.2	0.96497	0.55332	122.555
Planar slab	101-150	0.00075	0.02	0.99953	0.5722	122.555
Planar slab	101-150	0.00075	0.03	0.99928	0.56514	122.555
Planar slab	101-150	0.00075	0.04	0.9986	0.56021	122.555
Planar slab	101-150	0.00075	0.05	0.99605	0.56345	122.555
Planar slab	101-150	0.00075	0.06	0.99047	0.55933	122.555
Planar slab	101-150	0.00075	0.07	0.98676	0.54656	122.555
Planar slab	101-150	0.00075	0.08	0.97022	0.55382	122.555
Planar slab	101-150	0.00075	0.09	0.93462	0.52953	122.555
Planar slab	101-150	0.00075	0.1	0.89964	0.49269	122.555
Planar slab	101-150	0.00075	0.11	0.85219	0.47664	122.555
Planar slab	101-150	0.00075	0.12	0.81235	0.45102	122.555
Planar slab	101-150	0.00075	0.13	0.79128	0.44396	122.555
Planar slab	101-150	0.00075	0.14	0.73359	0.40845	122.555
Planar slab	101-150	0.00075	0.15	0.70224	0.38586	122.555
Planar slab	101-150	0.00075	0.16	0.66354	0.36663	122.555
Planar slab	101-150	0.00075	0.18	0.65251	0.36011	122.555
Planar slab	101-150	0.00075	0.2	0.61563	0.34581	122.555
Planar slab	101-150	0.001	0.02	0.99875	0.56431	122.555
Planar slab	101-150	0.001	0.03	0.99573	0.57212	122.555
Planar slab	101-150	0.001	0.04	0.98201	0.56525	122.555
Planar slab	101-150	0.001	0.05	0.93914	0.52837	122.555
Planar slab	101-150	0.001	0.06	0.86315	0.48209	122.555
Planar slab	101-150	0.001	0.07	0.81645	0.45221	122.555
Planar slab	101-150	0.001	0.08	0.73606	0.40284	122.555
Planar slab	101-150	0.001	0.09	0.66441	0.3675	122.555
Planar slab	101-150	0.001	0.1	0.60185	0.33078	122.555
Planar slab	101-150	0.001	0.11	0.59795	0.33293	122.555
Planar slab	101-150	0.001	0.12	0.54904	0.31015	122.555
Planar slab	101-150	0.001	0.13	0.54588	0.30932	122.555
Planar slab	101-150	0.001	0.14	0.50365	0.28689	122.555
Planar slab	101-150	0.001	0.15	0.50432	0.26956	122.555
Planar slab	101-150	0.001	0.16	0.49419	0.27539	122.555
Planar slab	101-150	0.001	0.18	0.46644	0.26699	122.555
Planar slab	101-150	0.001	0.2	0.46056	0.2603	122.555
Planar slab	101-150	0.00125	0.02	0.99336	0.55816	122.555
Planar slab	101-150	0.00125	0.03	0.96058	0.53797	122.555
Planar slab	101-150	0.00125	0.04	0.87846	0.48424	122.555
Planar slab	101-150	0.00125	0.05	0.73899	0.41297	122.555
Planar slab	101-150	0.00125	0.06	0.65138	0.35548	122.555
Planar slab	101-150	0.00125	0.07	0.60626	0.33576	122.555
Planar slab	101-150	0.00125	0.08	0.53263	0.29073	122.555
Planar slab	101-150	0.00125	0.09	0.50312	0.28249	122.555
Planar slab	101-150	0.00125	0.1	0.46439	0.25044	122.555
Planar slab	101-150	0.00125	0.11	0.46019	0.25731	122.555
Planar slab	101-150	0.00125	0.12	0.44555	0.24634	122.555
Planar slab	101-150	0.00125	0.13	0.42381	0.23217	122.555
Planar slab	101-150	0.00125	0.14	0.40827	0.22672	122.555
Planar slab	101-150	0.00125	0.15	0.40437	0.22398	122.555
Planar slab	101-150	0.00125	0.16	0.3786	0.21093	122.555
Planar slab	101-150	0.00125	0.18	0.38194	0.21104	122.555
Planar slab	101-150	0.00125	0.2	0.3734	0.20511	122.555
Planar slab	101-150	0.0015	0.02	0.972	0.5436	122.555
Planar slab	101-150	0.0015	0.03	0.84556	0.46441	122.555
Planar slab	101-150	0.0015	0.04	0.6558	0.36221	122.555
Planar slab	101-150	0.0015	0.05	0.56593	0.31385	122.555
Planar slab	101-150	0.0015	0.06	0.50865	0.28101	122.555
Planar slab	101-150	0.0015	0.07	0.46557	0.25224	122.555
Planar slab	101-150	0.0015	0.08	0.45683	0.24985	122.555
Planar slab	101-150	0.0015	0.09	0.40126	0.22371	122.555
Planar slab	101-150	0.0015	0.1	0.37806	0.20357	122.555
Planar slab	101-150	0.0015	0.11	0.39031	0.21644	122.555
Planar slab	101-150	0.0015	0.12	0.34871	0.19845	122.555
Planar slab	101-150	0.0015	0.13	0.36699	0.20141	122.555
Planar slab	101-150	0.0015	0.14	0.34691	0.19312	122.555
Planar slab	101-150	0.0015	0.15	0.31711	0.173	122.555
Planar slab	101-150	0.0015	0.16	0.3054	0.16797	122.555
Planar slab	101-150	0.0015	0.18	0.32471	0.18321	122.555
Planar slab	101-150	0.0015	0.2	0.29274	0.16252	122.555
Planar slab	151-200	0.0005	0.02	0.99942	1.50527	170.134
Planar slab	151-200	0.0005	0.03	0.99935	1.46025	170.134
Planar slab	151-200	0.0005	0.04	0.99914	1.49981	170.134
Planar slab	151-200	0.0005	0.05	0.99893	1.48671	170.134
Planar slab	151-200	0.0005	0.06	0.9983	1.47568	170.134
Planar slab	151-200	0.0005	0.07	0.99811	1.506	170.134
Planar slab	151-200	0.0005	0.08	0.99776	1.46705	170.134
Planar slab	151-200	0.0005	0.09	0.99686	1.48522	170.134
Planar slab	151-200	0.0005	0.1	0.99601	1.45601	170.134
Planar slab	151-200	0.0005	0.11	0.99272	1.4576	170.134
Planar slab	151-200	0.0005	0.12	0.99026	1.48611	170.134
Planar slab	151-200	0.0005	0.13	0.98389	1.46128	170.134
Planar slab	151-200	0.0005	0.14	0.97838	1.47351	170.134
Planar slab	151-200	0.0005	0.15	0.96424	1.42797	170.134
Planar slab	151-200	0.0005	0.16	0.95782	1.40637	170.134
Planar slab	151-200	0.0005	0.18	0.90908	1.30051	170.134
Planar slab	151-200	0.0005	0.2	0.8448	1.22639	170.134
Planar slab	151-200	0.00075	0.02	0.99883	1.49431	170.134
Planar slab	151-200	0.00075	0.03	0.9971	1.49638	170.134
Planar slab	151-200	0.00075	0.04	0.99453	1.47148	170.134
Planar slab	151-200	0.00075	0.05	0.98326	1.4534	170.134
Planar slab	151-200	0.00075	0.06	0.94957	1.42136	170.134
Planar slab	151-200	0.00075	0.07	0.92975	1.34461	170.134
Planar slab	151-200	0.00075	0.08	0.88348	1.31338	170.134
Planar slab	151-200	0.00075	0.09	0.83473	1.19964	170.134
Planar slab	151-200	0.00075	0.1	0.75708	1.06897	170.134
Planar slab	151-200	0.00075	0.11	0.69575	1.01645	170.134
Planar slab	151-200	0.00075	0.12	0.65634	0.95528	170.134
Planar slab	151-200	0.00075	0.13	0.60432	0.87527	170.134
Planar slab	151-200	0.00075	0.14	0.56963	0.81481	170.134
Planar slab	151-200	0.00075	0.15	0.55825	0.83147	170.134
Planar slab	151-200	0.00075	0.16	0.52491	0.77962	170.134
Planar slab	151-200	0.00075	0.18	0.49604	0.71484	170.134
Planar slab	151-200	0.00075	0.2	0.47707	0.6864	170.134
Planar slab	151-200	0.001	0.02	0.99191	1.48442	170.134
Planar slab	151-200	0.001	0.03	0.97696	1.46915	170.134
Planar slab	151-200	0.001	0.04	0.90228	1.32804	170.134
Planar slab	151-200	0.001	0.05	0.7942	1.15895	170.134
Planar slab	151-200	0.001	0.06	0.69296	1.00801	170.134
Planar slab	151-200	0.001	0.07	0.62282	0.89002	170.134
Planar slab	151-200	0.001	0.08	0.51602	0.75007	170.134
Planar slab	151-200	0.001	0.09	0.51138	0.74538	170.134
Planar slab	151-200	0.001	0.1	0.49459	0.72822	170.134
Planar slab	151-200	0.001	0.11	0.45641	0.66004	170.134
Planar slab	151-200	0.001	0.12	0.41828	0.61405	170.134
Planar slab	151-200	0.001	0.13	0.43435	0.6251	170.134
Planar slab	151-200	0.001	0.14	0.39823	0.56577	170.134
Planar slab	151-200	0.001	0.15	0.37958	0.55138	170.134
Planar slab	151-200	0.001	0.16	0.36008	0.51923	170.134
Planar slab	151-200	0.001	0.18	0.34466	0.51294	170.134
Planar slab	151-200	0.001	0.2	0.34219	0.50191	170.134
Planar slab	151-200	0.00125	0.02	0.96273	1.40795	170.134
Planar slab	151-200	0.00125	0.03	0.82603	1.22658	170.134
Planar slab	151-200	0.00125	0.04	0.69435	1.01344	170.134
Planar slab	151-200	0.00125	0.05	0.56571	0.8334	170.134
Planar slab	151-200	0.00125	0.06	0.47843	0.7084	170.134
Planar slab	151-200	0.00125	0.07	0.42284	0.62032	170.134
Planar slab	151-200	0.00125	0.08	0.40736	0.59184	170.134
Planar slab	151-200	0.00125	0.09	0.36513	0.53162	170.134
Planar slab	151-200	0.00125	0.1	0.35222	0.51249	170.134
Planar slab	151-200	0.00125	0.11	0.34003	0.48616	170.134
Planar slab	151-200	0.00125	0.12	0.32537	0.47332	170.134
Planar slab	151-200	0.00125	0.13	0.31843	0.46799	170.134
Planar slab	151-200	0.00125	0.14	0.29371	0.41814	170.134
Planar slab	151-200	0.00125	0.15	0.3021	0.43285	170.134
Planar slab	151-200	0.00125	0.16	0.30583	0.43862	170.134
Planar slab	151-200	0.00125	0.18	0.25369	0.35671	170.134
Planar slab	151-200	0.00125	0.2	0.24537	0.35739	170.134
Planar slab	151-200	0.0015	0.02	0.876	1.28013	170.134
Planar slab	151-200	0.0015	0.03	0.64562	0.95756	170.134
Planar slab	151-200	0.0015	0.04	0.48028	0.69519	170.134
Planar slab	151-200	0.0015	0.05	0.43774	0.6357	170.134
Planar slab	151-200	0.0015	0.06	0.38066	0.54361	170.134
Planar slab	151-200	0.0015	0.07	0.35089	0.51554	170.134
Planar slab	151-200	0.0015	0.08	0.31408	0.44552	170.134
Planar slab	151-200	0.0015	0.09	0.30908	0.45177	170.134
Planar slab	151-200	0.0015	0.1	0.2847	0.41171	170.134
Planar slab	151-200	0.0015	0.11	0.27648	0.40392	170.134
Planar slab	151-200	0.0015	0.12	0.26084	0.37275	170.134
Planar slab	151-200	0.0015	0.13	0.26704	0.38333	170.134
Planar slab	151-200	0.0015	0.14	0.23341	0.33763	170.134
Planar slab	151-200	0.0015	0.15	0.25734	0.35999	170.134
Planar slab	151-200	0.0015	0.16	0.26024	0.36749	170.134
Planar slab	151-200	0.0015	0.18	0.22452	0.3222	170.134
Planar slab	151-200	0.0015	0.2	0.23393	0.3305	170.134
Planar slab	201-250	0.0005	0.02	0.99815	3.1445	219.409
Planar slab	201-250	0.0005	0.03	0.99771	3.13039	219.409
Planar slab	201-250	0.0005	0.04	0.99647	3.15475	219.409
Planar slab	201-250	0.0005	0.05	0.99221	3.12165	219.409
Planar slab	201-250	0.0005	0.06	0.98861	3.16459	219.409
Planar slab	201-250	0.0005	0.07	0.98428	3.0942	219.409
Planar slab	201-250	0.0005	0.08	0.98001	3.03425	219.409
Planar slab	201-250	0.0005	0.09	0.96984	3.04343	219.409
Planar slab	201-250	0.0005	0.1	0.9522	3.13983	219.409
Planar slab	201-250	0.0005	0.11	0.92626	2.97233	219.409
Planar slab	201-250	0.0005	0.12	0.91715	2.83018	219.409
Planar slab	201-250	0.0005	0.13	0.89778	2.75223	219.409
Planar slab	201-250	0.0005	0.14	0.8641	2.66635	219.409
Planar slab	201-250	0.0005	0.15	0.82821	2.58689	219.409
Planar slab	201-250	0.0005	0.16	0.80005	2.49496	219.409
Planar slab	201-250	0.0005	0.18	0.6999	2.20088	219.409
Planar slab	201-250	0.0005	0.2	0.62277	1.92222	219.409
Planar slab	201-250	0.00075	0.02	0.98809	3.15711	219.409
Planar slab	201-250	0.00075	0.03	0.96508	3.04673	219.409
Planar slab	201-250	0.00075	0.04	0.93944	3.02081	219.409
Planar slab	201-250	0.00075	0.05	0.87899	2.72004	219.409
Planar slab	201-250	0.00075	0.06	0.80147	2.45263	219.409
Planar slab	201-250	0.00075	0.07	0.73584	2.29815	219.409
Planar slab	201-250	0.00075	0.08	0.68565	2.1226	219.409
Planar slab	201-250	0.00075	0.09	0.57757	1.78287	219.409
Planar slab	201-250	0.00075	0.1	0.5286	1.6346	219.409
Planar slab	201-250	0.00075	0.11	0.51917	1.65929	219.409
Planar slab	201-250	0.00075	0.12	0.47352	1.45422	219.409
Planar slab	201-250	0.00075	0.13	0.3873	1.21233	219.409
Planar slab	201-250	0.00075	0.14	0.36687	1.12077	219.409
Planar slab	201-250	0.00075	0.15	0.33926	1.05279	219.409
Planar slab	201-250	0.00075	0.16	0.35498	1.10845	219.409
Planar slab	201-250	0.00075	0.18	0.29327	0.92572	219.409
Planar slab	201-250	0.00075	0.2	0.29436	0.91162	219.409
Planar slab	201-250	0.001	0.02	0.92709	2.98556	219.409
Planar slab	201-250	0.001	0.03	0.85499	2.60748	219.409
Planar slab	201-250	0.001	0.04	0.72346	2.30312	219.409
Planar slab	201-250	0.001	0.05	0.5528	1.75979	219.409
Planar slab	201-250	0.001	0.06	0.45523	1.4291	219.409
Planar slab	201-250	0.001	0.07	0.43614	1.3488	219.409
Planar slab	201-250	0.001	0.08	0.36839	1.13684	219.409
Planar slab	201-250	0.001	0.09	0.31889	1.01642	219.409
Planar slab	201-250	0.001	0.1	0.30407	0.93203	219.409
Planar slab	201-250	0.001	0.11	0.31147	0.94769	219.409
Planar slab	201-250	0.001	0.12	0.28325	0.89851	219.409
Planar slab	201-250	0.001	0.13	0.25224	0.77301	219.409
Planar slab	201-250	0.001	0.14	0.24101	0.7906	219.409
Planar slab	201-250	0.001	0.15	0.22852	0.74332	219.409
Planar slab	201-250	0.001	0.16	0.2232	0.69358	219.409
Planar slab	201-250	0.001	0.18	0.19282	0.58977	219.409
Planar slab	201-250	0.001	0.2	0.17983	0.58445	219.409
Planar slab	201-250	0.00125	0.02	0.8227	2.48134	219.409
Planar slab	201-250	0.00125	0.03	0.61675	1.97117	219.409
Planar slab	201-250	0.00125	0.04	0.48552	1.46926	219.409
Planar slab	201-250	0.00125	0.05	0.3742	1.16274	219.409
Planar slab	201-250	0.00125	0.06	0.28783	0.89445	219.409
Planar slab	201-250	0.00125	0.07	0.30258	0.91865	219.409
Planar slab	201-250	0.00125	0.08	0.25194	0.76451	219.409
Planar slab	201-250	0.00125	0.09	0.22165	0.68418	219.409
Planar slab	201-250	0.00125	0.1	0.26923	0.82952	219.409
Planar slab	201-250	0.00125	0.11	0.1902	0.59659	219.409
Planar slab	201-250	0.00125	0.12	0.20607	0.64946	219.409
Planar slab	201-250	0.00125	0.13	0.1995	0.61487	219.409
Planar slab	201-250	0.00125	0.14	0.20044	0.60527	219.409
Planar slab	201-250	0.00125	0.15	0.1593	0.49096	219.409
Planar slab	201-250	0.00125	0.16	0.16841	0.49339	219.409
Planar slab	201-250	0.00125	0.18	0.18916	0.58589	219.409
Planar slab	201-250	0.00125	0.2	0.17482	0.5248	219.409
Planar slab	201-250	0.0015	0.02	0.67796	2.08784	219.409
Planar slab	201-250	0.0015	0.03	0.4487	1.40379	219.409
Planar slab	201-250	0.0015	0.04	0.32571	1.00237	219.409
Planar slab	201-250	0.0015	0.05	0.31417	0.95624	219.409
Planar slab	201-250	0.0015	0.06	0.26349	0.81572	219.409
Planar slab	201-250	0.0015	0.07	0.23483	0.73871	219.409
Planar slab	201-250	0.0015	0.08	0.19096	0.58198	219.409
Planar slab	201-250	0.0015	0.09	0.20443	0.65946	219.409
Planar slab	201-250	0.0015	0.1	0.24754	0.75273	219.409
Planar slab	201-250	0.0015	0.11	0.20217	0.59887	219.409
Planar slab	201-250	0.0015	0.12	0.15101	0.47353	219.409
Planar slab	201-250	0.0015	0.13	0.13048	0.41523	219.409
Planar slab	201-250	0.0015	0.14	0.17907	0.55461	219.409
Planar slab	201-250	0.0015	0.15	0.13233	0.4019	219.409
Planar slab	201-250	0.0015	0.16	0.1472	0.44689	219.409
Planar slab	201-250	0.0015	0.18	0.12766	0.41079	219.409
Planar slab	201-250	0.0015	0.2	0.14248	0.43741	219.409
Planar slab	251-300	0.0005	0.02	0.9656	5.76689	269.454
Planar slab	251-300	0.0005	0.03	0.9558	5.43875	269.454
Planar slab	251-300	0.0005	0.04	0.94179	5.49884	269.454
Planar slab	251-300	0.0005	0.05	0.90462	5.2632	269.454
Planar slab	251-300	0.0005	0.06	0.91806	5.28582	269.454
Planar slab	251-300	0.0005	0.07	0.88463	5.04488	269.454
Planar slab	251-300	0.0005	0.08	0.85671	4.77843	269.454
Planar slab	251-300	0.0005	0.09	0.82888	5.00265	269.454
Planar slab	251-300	0.0005	0.1	0.79591	4.70924	269.454
Planar slab	251-300	0.0005	0.11	0.7679	4.66692	269.454
Planar slab	251-300	0.0005	0.12	0.74726	4.39769	269.454
Planar slab	251-300	0.0005	0.13	0.70401	4.28539	269.454
Planar slab	251-300	0.0005	0.14	0.70199	3.96389	269.454
Planar slab	251-300	0.0005	0.15	0.67085	3.84274	269.454
Planar slab	251-300	0.0005	0.16	0.62111	3.65011	269.454
Planar slab	251-300	0.0005	0.18	0.56844	3.34348	269.454
Planar slab	251-300	0.0005	0.2	0.48433	2.8486	269.454
Planar slab	251-300	0.00075	0.02	0.89693	5.11512	269.454
Planar slab	251-300	0.00075	0.03	0.8242	4.58178	269.454
Planar slab	251-300	0.00075	0.04	0.77572	4.34534	269.454
Planar slab	251-300	0.00075	0.05	0.66482	3.89362	269.454
Planar slab	251-300	0.00075	0.06	0.56372	3.312	269.454
Planar slab	251-300	0.00075	0.07	0.54222	3.11846	269.454
Planar slab	251-300	0.00075	0.08	0.48722	2.89949	269.454
Planar slab	251-300	0.00075	0.09	0.44424	2.44709	269.454
Planar slab	251-300	0.00075	0.1	0.38978	2.24709	269.454
Planar slab	251-300	0.00075	0.11	0.3347	1.98271	269.454
Planar slab	251-300	0.00075	0.12	0.29283	1.77101	269.454
Planar slab	251-300	0.00075	0.13	0.28613	1.59803	269.454
Planar slab	251-300	0.00075	0.14	0.33104	1.85999	269.454
Planar slab	251-300	0.00075	0.15	0.26448	1.5331	269.454
Planar slab	251-300	0.00075	0.16	0.20255	1.20922	269.454
Planar slab	251-300	0.00075	0.18	0.2543	1.40922	269.454
Planar slab	251-300	0.00075	0.2	0.17458	1.02372	269.454
Planar slab	251-300	0.001	0.02	0.71719	4.08306	269.454
Planar slab	251-300	0.001	0.03	0.61631	3.64937	269.454
Planar slab	251-300	0.001	0.04	0.49923	2.83233	269.454
Planar slab	251-300	0.001	0.05	0.44823	2.42378	269.454
Planar slab	251-300	0.001	0.06	0.31876	1.80741	269.454
Planar slab	251-300	0.001	0.07	0.30243	1.75309	269.454
Planar slab	251-300	0.001	0.08	0.22198	1.25836	269.454
Planar slab	251-300	0.001	0.09	0.2508	1.40883	269.454
Planar slab	251-300	0.001	0.1	0.23723	1.35763	269.454
Planar slab	251-300	0.001	0.11	0.18489	1.07561	269.454
Planar slab	251-300	0.001	0.12	0.14793	0.84819	269.454
Planar slab	251-300	0.001	0.13	0.19239	1.06189	269.454
Planar slab	251-300	0.001	0.14	0.22604	1.27285	269.454
Planar slab	251-300	0.001	0.15	0.20005	1.15234	269.454
Planar slab	251-300	0.001	0.16	0.15156	0.87507	269.454
Planar slab	251-300	0.001	0.18	0.144	0.80071	269.454
Planar slab	251-300	0.001	0.2	0.11533	0.65292	269.454
Planar slab	251-300	0.00125	0.02	0.58075	3.28756	269.454
Planar slab	251-300	0.00125	0.03	0.40531	2.30059	269.454
Planar slab	251-300	0.00125	0.04	0.31901	1.84005	269.454
Planar slab	251-300	0.00125	0.05	0.23893	1.39813	269.454
Planar slab	251-300	0.00125	0.06	0.2092	1.20519	269.454
Planar slab	251-300	0.00125	0.07	0.20055	1.13403	269.454
Planar slab	251-300	0.00125	0.08	0.19651	1.11484	269.454
Planar slab	251-300	0.00125	0.09	0.18213	1.04468	269.454
Planar slab	251-300	0.00125	0.1	0.13773	0.76629	269.454
Planar slab	251-300	0.00125	0.11	0.11528	0.73886	269.454
Planar slab	251-300	0.00125	0.12	0.17026	0.93539	269.454
Planar slab	251-300	0.00125	0.13	0.12502	0.72889	269.454
Planar slab	251-300	0.00125	0.14	0.11701	0.69071	269.454
Planar slab	251-300	0.00125	0.15	0.13625	0.77447	269.454
Planar slab	251-300	0.00125	0.16	0.10949	0.61818	269.454
Planar slab	251-300	0.00125	0.18	0.12014	0.72951	269.454
Planar slab	251-300	0.00125	0.2	0.09942	0.57373	269.454
Planar slab	251-300	0.0015	0.02	0.38115	2.26839	269.454
Planar slab	251-300	0.0015	0.03	0.21347	1.2735	269.454
Planar slab	251-300	0.0015	0.04	0.33384	1.78342	269.454
Planar slab	251-300	0.0015	0.05	0.16758	0.98322	269.454
Planar slab	251-300	0.0015	0.06	0.21353	1.24831	269.454
Planar slab	251-300	0.0015	0.07	0.14992	0.86367	269.454
Planar slab	251-300	0.0015	0.08	0.13414	0.77817	269.454
Planar slab	251-300	0.0015	0.09	0.15725	0.91195	269.454
Planar slab	251-300	0.0015	0.1	0.07633	0.38937	269.454
Planar slab	251-300	0.0015	0.11	0.11224	0.62367	269.454
Planar slab	251-300	0.0015	0.12	0.1311	0.80186	269.454
Planar slab	251-300	0.0015	0.13	0.10468	0.62372	269.454
Planar slab	251-300	0.0015	0.14	0.11112	0.60117	269.454
Planar slab	251-300	0.0015	0.15	0.16116	0.91146	269.454
Planar slab	251-300	0.0015	0.16	0.10562	0.62608	269.454
Planar slab	251-300	0.0015	0.18	0.0564	0.34426	269.454
Planar slab	251-300	0.0015	0.2	0.05748	0.32969	269.454
Planar slab	301-350	0.0005	0.02	0.86348	7.99757	319.564
Planar slab	301-350	0.0005	0.03	0.81367	8.38376	319.564
Planar slab	301-350	0.0005	0.04	0.8426	7.0475	319.564
Planar slab	301-350	0.0005	0.05	0.75214	7.9272	319.564
Planar slab	301-350	0.0005	0.06	0.78447	7.14827	319.564
Planar slab	301-350	0.0005	0.07	0.73428	7.07458	319.564
Planar slab	301-350	0.0005	0.08	0.73717	7.14666	319.564
Planar slab	301-350	0.0005	0.09	0.71224	6.53501	319.564
Planar slab	301-350	0.0005	0.1	0.7027	6.31669	319.564
Planar slab	301-350	0.0005	0.11	0.6548	6.14521	319.564
Planar slab	301-350	0.0005	0.12	0.63264	6.14068	319.564
Planar slab	301-350	0.0005	0.13	0.56361	5.52429	319.564
Planar slab	301-350	0.0005	0.14	0.59716	5.21192	319.564
Planar slab	301-350	0.0005	0.15	0.53763	5.38817	319.564
Planar slab	301-350	0.0005	0.16	0.52701	5.2863	319.564
Planar slab	301-350	0.0005	0.18	0.48541	5.02858	319.564
Planar slab	301-350	0.0005	0.2	0.47116	4.11322	319.564
Planar slab	301-350	0.00075	0.02	0.7004	6.81179	319.564
Planar slab	301-350	0.00075	0.03	0.66548	6.18105	319.564
Planar slab	301-350	0.00075	0.04	0.6072	5.8005	319.564
Planar slab	301-350	0.00075	0.05	0.53767	5.09334	319.564
Planar slab	301-350	0.00075	0.06	0.45996	4.86762	319.564
Planar slab	301-350	0.00075	0.07	0.40266	3.95781	319.564
Planar slab	301-350	0.00075	0.08	0.34744	3.37989	319.564
Planar slab	301-350	0.00075	0.09	0.34241	3.25168	319.564
Planar slab	301-350	0.00075	0.1	0.27555	2.57938	319.564
Planar slab	301-350	0.00075	0.11	0.26782	2.60973	319.564
Planar slab	301-350	0.00075	0.12	0.22704	2.21702	319.564
Planar slab	301-350	0.00075	0.13	0.26959	2.53918	319.564
Planar slab	301-350	0.00075	0.14	0.16486	1.55295	319.564
Planar slab	301-350	0.00075	0.15	0.22496	2.19149	319.564
Planar slab	301-350	0.00075	0.16	0.18949	1.88124	319.564
Planar slab	301-350	0.00075	0.18	0.12161	1.13475	319.564
Planar slab	301-350	0.00075	0.2	0.09229	0.88496	319.564
Planar slab	301-350	0.001	0.02	0.56404	5.13159	319.564
Planar slab	301-350	0.001	0.03	0.48543	4.75318	319.564
Planar slab	301-350	0.001	0.04	0.31013	2.88686	319.564
Planar slab	301-350	0.001	0.05	0.27863	2.80661	319.564
Planar slab	301-350	0.001	0.06	0.24856	2.33726	319.564
Planar slab	301-350	0.001	0.07	0.19251	1.98083	319.564
Planar slab	301-350	0.001	0.08	0.21126	2.12199	319.564
Planar slab	301-350	0.001	0.09	0.17128	1.61187	319.564
Planar slab	301-350	0.001	0.1	0.13484	1.2961	319.564
Planar slab	301-350	0.001	0.11	0.11078	1.04239	319.564
Planar slab	301-350	0.001	0.12	0.18463	1.71236	319.564
Planar slab	301-350	0.001	0.13	0.165	1.64518	319.564
Planar slab	301-350	0.001	0.14	0.11922	1.14458	319.564
Planar slab	301-350	0.001	0.15	0.13731	1.26859	319.564
Planar slab	301-350	0.001	0.16	0.12882	1.24596	319.564
Planar slab	301-350	0.001	0.18	0.17014	1.65157	319.564
Planar slab	301-350	0.001	0.2	0.04189	0.40847	319.564
Planar slab	301-350	0.00125	0.02	0.36024	3.77372	319.564
Planar slab	301-350	0.00125	0.03	0.38772	3.35577	319.564
Planar slab	301-350	0.00125	0.04	0.26541	2.7128	319.564
Planar slab	301-350	0.00125	0.05	0.15726	1.53202	319.564
Planar slab	301-350	0.00125	0.06	0.19256	1.94983	319.564
Planar slab	301-350	0.00125	0.07	0.18214	1.92857	319.564
Planar slab	301-350	0.00125	0.08	0.09746	0.97204	319.564
Planar slab	301-350	0.00125	0.09	0.15721	1.48768	319.564
Planar slab	301-350	0.00125	0.1	0.10396	1.06305	319.564
Planar slab	301-350	0.00125	0.11	0.05022	0.52378	319.564
Planar slab	301-350	0.00125	0.12	0.12444	1.18019	319.564
Planar slab	301-350	0.00125	0.13	0.11172	1.1327	319.564
Planar slab	301-350	0.00125	0.14	0.12578	1.11142	319.564
Planar slab	301-350	0.00125	0.15	0.19272	2.18696	319.564
Planar slab	301-350	0.00125	0.16	0.12226	1.13295	319.564
Planar slab	301-350	0.00125	0.18	0.1397	1.34914	319.564
Planar slab	301-350	0.00125	0.2	0.14827	1.32509	319.564
Planar slab	301-350	0.0015	0.02	0.19975	1.91294	319.564
Planar slab	301-350	0.0015	0.03	0.22929	2.25732	319.564
Planar slab	301-350	0.0015	0.04	0.24259	2.25412	319.564
Planar slab	301-350	0.0015	0.05	0.14613	1.48851	319.564
Planar slab	301-350	0.0015	0.06	0.13986	1.29661	319.564
Planar slab	301-350	0.0015	0.07	0.07395	0.66591	319.564
Planar slab	301-350	0.0015	0.08	0.14577	1.23777	319.564
Planar slab	301-350	0.0015	0.09	0.02928	0.24838	319.564
Planar slab	301-350	0.0015	0.1	0.14919	1.5482	319.564
Planar slab	301-350	0.0015	0.11	0.09098	0.79598	319.564
Planar slab	301-350	0.0015	0.12	0.11463	1.11402	319.564
Planar slab	301-350	0.0015	0.13	0.07802	0.73981	319.564
Planar slab	301-350	0.0015	0.14	0.15518	1.45345	319.564
Planar slab	301-350	0.0015	0.15	0.08887	0.93983	319.564
Planar slab	301-350	0.0015	0.16	0.08695	0.77258	319.564
Planar slab	301-350	0.0015	0.18	0.0384	0.32514	319.564
Planar slab	301-350	0.0015	0.2	0.07474	0.74307	319.564
Planar slab	>350	0.0005	0.02	0.73664	11.1552	382.091
Planar slab	>350	0.0005	0.03	0.72566	10.4577	382.091
Planar slab	>350	0.0005	0.04	0.62124	14.9907	382.091
Planar slab	>350	0.0005	0.06	0.69083	9.37045	382.091
Planar slab	>350	0.0005	0.07	0.60032	10.8534	382.091
Planar slab	>350	0.0005	0.08	0.63183	9.70217	382.091
Planar slab	>350	0.0005	0.09	0.58533	10.004	382.091
Planar slab	>350	0.0005	0.1	0.61625	7.85713	382.091
Planar slab	>350	0.0005	0.11	0.56779	7.68928	382.091
Planar slab	>350	0.0005	0.12	0.53341	8.80917	382.091
Planar slab	>350	0.0005	0.13	0.51516	9.48306	382.091
Planar slab	>350	0.0005	0.14	0.49612	7.98205	382.091
Planar slab	>350	0.0005	0.15	0.48766	7.68397	382.091
Planar slab	>350	0.0005	0.16	0.47544	10.3782	382.091
Planar slab	>350	0.0005	0.18	0.43866	8.15608	382.091
Planar slab	>350	0.0005	0.2	0.40111	6.84154	382.091
Planar slab	>350	0.00075	0.02	0.52199	10.2195	382.091
Planar slab	>350	0.00075	0.03	0.47991	10.1644	382.091
Planar slab	>350	0.00075	0.04	0.48594	6.33547	382.091
Planar slab	>350	0.00075	0.05	0.38567	7.24616	382.091
Planar slab	>350	0.00075	0.06	0.34169	5.55096	382.091
Planar slab	>350	0.00075	0.07	0.31471	5.24784	382.091
Planar slab	>350	0.00075	0.08	0.25503	5.50884	382.091
Planar slab	>350	0.00075	0.09	0.25988	4.77454	382.091
Planar slab	>350	0.00075	0.1	0.25753	3.3419	382.091
Planar slab	>350	0.00075	0.11	0.18846	3.29699	382.091
Planar slab	>350	0.00075	0.12	0.23331	3.49602	382.091
Planar slab	>350	0.00075	0.13	0.25227	4.23697	382.091
Planar slab	>350	0.00075	0.14	0.18109	3.02175	382.091
Planar slab	>350	0.00075	0.15	0.12479	2.249	382.091
Planar slab	>350	0.00075	0.16	0.12331	2.09585	382.091
Planar slab	>350	0.00075	0.18	0.16419	2.31565	382.091
Planar slab	>350	0.00075	0.2	0.08112	1.16036	382.091
Planar slab	>350	0.001	0.02	0.44843	6.81068	382.091
Planar slab	>350	0.001	0.03	0.28358	5.76656	382.091
Planar slab	>350	0.001	0.04	0.20397	2.71188	382.091
Planar slab	>350	0.001	0.05	0.12808	2.13615	382.091
Planar slab	>350	0.001	0.06	0.26119	3.67863	382.091
Planar slab	>350	0.001	0.07	0.2537	3.69898	382.091
Planar slab	>350	0.001	0.08	0.13782	2.31935	382.091
Planar slab	>350	0.001	0.09	0.06097	0.92264	382.091
Planar slab	>350	0.001	0.1	0.0786	1.62958	382.091
Planar slab	>350	0.001	0.11	0.11998	1.89952	382.091
Planar slab	>350	0.001	0.12	0.04078	0.5732	382.091
Planar slab	>350	0.001	0.13	0.0975	1.54633	382.091
Planar slab	>350	0.001	0.14	0.1573	2.34284	382.091
Planar slab	>350	0.001	0.15	0.09284	1.4866	382.091
Planar slab	>350	0.001	0.16	0.08314	1.16715	382.091
Planar slab	>350	0.001	0.18	0.20628	3.33623	382.091
Planar slab	>350	0.001	0.2	0.03457	0.4725	382.091
Planar slab	>350	0.00125	0.02	0.23917	5.01716	382.091
Planar slab	>350	0.00125	0.03	0.17348	2.3861	382.091
Planar slab	>350	0.00125	0.04	0.11245	2.62772	382.091
Planar slab	>350	0.00125	0.05	0.19769	2.73215	382.091
Planar slab	>350	0.00125	0.06	0.21589	2.87239	382.091
Planar slab	>350	0.00125	0.07	0.04988	0.89272	382.091
Planar slab	>350	0.00125	0.08	0.00787	0.12488	382.091
Planar slab	>350	0.00125	0.09	0.03929	0.90699	382.091
Planar slab	>350	0.00125	0.1	0.05965	0.84109	382.091
Planar slab	>350	0.00125	0.11	0.11372	1.58384	382.091
Planar slab	>350	0.00125	0.12	0.05493	0.72354	382.091
Planar slab	>350	0.00125	0.13	0.05375	0.93949	382.091
Planar slab	>350	0.00125	0.14	0.06709	0.92458	382.091
Planar slab	>350	0.00125	0.15	0.03132	0.51152	382.091
Planar slab	>350	0.00125	0.16	0.01352	0.25676	382.091
Planar slab	>350	0.00125	0.18	0.03732	0.47994	382.091
Planar slab	>350	0.00125	0.2	0.05677	0.90083	382.091
Planar slab	>350	0.0015	0.02	0.25978	4.25061	382.091
Planar slab	>350	0.0015	0.03	0.08378	1.83485	382.091
Planar slab	>350	0.0015	0.04	0.16046	2.96701	382.091
Planar slab	>350	0.0015	0.05	0.04811	0.69328	382.091
[truncated: 11 more rows]
