# Supplementary material for: A predictive computational platform for optimizing the design of bioartificial pancreas devices
Source: Nat Commun. 2022 Oct 13;13:6031. doi: 10.1038/s41467-022-33760-5 (PMC9561707; doi:10.1038/s41467-022-33760-5)
Supplement: Supplementary file 6 — Supplementary Data 3 [file 41467_2022_33760_MOESM6_ESM.xlsx]

## Sheet: Sheet1
Geometry	Model ID	Parameter	Parameter value
Hollow cylinder	nnet	hidden_units	6
Hollow cylinder	nnet	penalty	1.07e-09
Hollow cylinder	knn	neighbors	7
Hollow cylinder	knn	dist_power	1.06974
Hollow cylinder	xgb	mtry	5
Hollow cylinder	xgb	trees	1441
Hollow cylinder	xgb	min_n	16
Hollow cylinder	xgb	tree_depth	4
Hollow cylinder	xgb	learn_rate	0.0313793
Hollow cylinder	xgb	loss_reduction	2.246e-08
Hollow cylinder	gbm	mtry	5
Hollow cylinder	gbm	trees	1441
Hollow cylinder	gbm	min_n	16
Hollow cylinder	gbm	tree_depth	4
Hollow cylinder	gbm	learn_rate	0.0313793
Hollow cylinder	gbm	loss_reduction	2.246e-08
Hollow cylinder	cubist	neighbors	0
Hollow cylinder	cubist	committees	98
Hollow cylinder	cubist	max_rules	462
Cylinder	nnet	hidden_units	24
Cylinder	nnet	penalty	0.00281137
Cylinder	knn	neighbors	7
Cylinder	knn	dist_power	1.26146
Cylinder	xgb	mtry	5
Cylinder	xgb	trees	1135
Cylinder	xgb	min_n	46
Cylinder	xgb	tree_depth	10
Cylinder	xgb	learn_rate	0.0548323
Cylinder	xgb	loss_reduction	1.063e-08
Cylinder	gbm	mtry	5
Cylinder	gbm	trees	1135
Cylinder	gbm	min_n	46
Cylinder	gbm	tree_depth	10
Cylinder	gbm	learn_rate	0.0548323
Cylinder	gbm	loss_reduction	1.063e-08
Cylinder	cubist	neighbors	5
Cylinder	cubist	committees	37
Cylinder	cubist	max_rules	379
Planar slab	nnet	hidden_units	23
Planar slab	nnet	penalty	6.15e-09
Planar slab	knn	neighbors	5
Planar slab	knn	dist_power	1.59721
Planar slab	xgb	mtry	4
Planar slab	xgb	trees	933
Planar slab	xgb	min_n	30
Planar slab	xgb	tree_depth	14
Planar slab	xgb	learn_rate	0.0818938
Planar slab	xgb	loss_reduction	3.50898e-06
Planar slab	gbm	mtry	4
Planar slab	gbm	trees	933
Planar slab	gbm	min_n	30
Planar slab	gbm	tree_depth	14
Planar slab	gbm	learn_rate	0.0818938
Planar slab	gbm	loss_reduction	3.50898e-06
Planar slab	cubist	neighbors	3
Planar slab	cubist	committees	82
Planar slab	cubist	max_rules	98
