# Supplementary material for: A predictive computational platform for optimizing the design of bioartificial pancreas devices
Source: Nat Commun. 2022 Oct 13;13:6031. doi: 10.1038/s41467-022-33760-5 (PMC9561707; doi:10.1038/s41467-022-33760-5)
Supplement: Supplementary file 7 — Supplementary Data 4 [file 41467_2022_33760_MOESM7_ESM.xlsx]

## Sheet: Sheet1
Model ID	Geometry	Islet size group (μm)	Density, ρ (v/v)	Geometry variable, Ω (mm)	Average diameter (μm)	Mean S	SD(S)	Mean κ_fIEQ	SD(κ_fIEQ)
lm	Hollow cylinder	<50	0.02	0.001	44.7117	1	0.999738	0.0264844	0.0283797
lm	Hollow cylinder	<50	0.03	0.001	44.7117	1	0.999644	0.0264844	0.0294093
lm	Hollow cylinder	<50	0.04	0.001	44.7117	1	0.9995	0.0264844	0.0285455
lm	Hollow cylinder	<50	0.05	0.001	44.7117	1	0.998961	0.0264844	0.028165
lm	Hollow cylinder	<50	0.06	0.001	44.7117	1	0.997466	0.0264844	0.0259968
lm	Hollow cylinder	<50	0.07	0.001	44.7117	1	0.994422	0.0264844	0.0274889
lm	Hollow cylinder	<50	0.08	0.001	44.7117	0.971647	0.986252	0.0257335	0.0250783
lm	Hollow cylinder	<50	0.09	0.001	44.7117	0.940026	0.92962	0.024896	0.0236415
lm	Hollow cylinder	<50	0.1	0.001	44.7117	0.907819	0.927629	0.0240431	0.0244907
lm	Hollow cylinder	<50	0.11	0.001	44.7117	0.874596	0.881346	0.0231632	0.0230566
lm	Hollow cylinder	<50	0.12	0.001	44.7117	0.84598	0.926533	0.0224053	0.0239061
lm	Hollow cylinder	<50	0.13	0.001	44.7117	0.813617	0.767052	0.0215482	0.0202682
lm	Hollow cylinder	<50	0.14	0.001	44.7117	0.782558	0.783712	0.0207256	0.0218296
lm	Hollow cylinder	<50	0.15	0.001	44.7117	0.751582	0.577177	0.0199052	0.0141
lm	Hollow cylinder	<50	0.16	0.001	44.7117	0.719529	0.634615	0.0190563	0.0185929
lm	Hollow cylinder	<50	0.18	0.001	44.7117	0.655399	0.689509	0.0173579	0.020274
lm	Hollow cylinder	<50	0.2	0.001	44.7117	0.604587	0.533517	0.0160121	0.0152875
lm	Hollow cylinder	<50	0.02	0.002	44.7117	1	0.99964	0.0264844	0.0250615
lm	Hollow cylinder	<50	0.03	0.002	44.7117	1	0.999585	0.0264844	0.0262519
lm	Hollow cylinder	<50	0.04	0.002	44.7117	1	0.999479	0.0264844	0.0273688
lm	Hollow cylinder	<50	0.05	0.002	44.7117	1	0.999	0.0264844	0.0263009
lm	Hollow cylinder	<50	0.06	0.002	44.7117	1	0.994849	0.0264844	0.0267989
lm	Hollow cylinder	<50	0.07	0.002	44.7117	0.987194	0.983934	0.0261453	0.0263468
lm	Hollow cylinder	<50	0.08	0.002	44.7117	0.954372	0.972824	0.025276	0.0282697
lm	Hollow cylinder	<50	0.09	0.002	44.7117	0.925087	0.92306	0.0245004	0.022237
lm	Hollow cylinder	<50	0.1	0.002	44.7117	0.891126	0.960036	0.023601	0.0271473
lm	Hollow cylinder	<50	0.11	0.002	44.7117	0.861166	0.926521	0.0228075	0.0252838
lm	Hollow cylinder	<50	0.12	0.002	44.7117	0.83056	0.864544	0.0219969	0.020933
lm	Hollow cylinder	<50	0.13	0.002	44.7117	0.797759	0.756982	0.0211282	0.0200196
lm	Hollow cylinder	<50	0.14	0.002	44.7117	0.767959	0.817045	0.020339	0.0226288
lm	Hollow cylinder	<50	0.15	0.002	44.7117	0.734745	0.683772	0.0194593	0.0171828
lm	Hollow cylinder	<50	0.16	0.002	44.7117	0.703468	0.624838	0.018631	0.0183371
lm	Hollow cylinder	<50	0.18	0.002	44.7117	0.6426	0.658032	0.0170189	0.0173715
lm	Hollow cylinder	<50	0.2	0.002	44.7117	0.576947	0.776912	0.0152801	0.0220178
lm	Hollow cylinder	<50	0.02	0.003	44.7117	1	0.999715	0.0264844	0.0259578
lm	Hollow cylinder	<50	0.03	0.003	44.7117	1	0.999465	0.0264844	0.0253471
lm	Hollow cylinder	<50	0.04	0.003	44.7117	1	0.999295	0.0264844	0.0274987
lm	Hollow cylinder	<50	0.05	0.003	44.7117	1	0.997652	0.0264844	0.0272332
lm	Hollow cylinder	<50	0.06	0.003	44.7117	1	0.997361	0.0264844	0.0279348
lm	Hollow cylinder	<50	0.07	0.003	44.7117	0.972728	0.991806	0.0257621	0.0267385
lm	Hollow cylinder	<50	0.08	0.003	44.7117	0.938198	0.941337	0.0248476	0.0228521
lm	Hollow cylinder	<50	0.09	0.003	44.7117	0.908287	0.889339	0.0240554	0.0247368
lm	Hollow cylinder	<50	0.1	0.003	44.7117	0.87557	0.869162	0.023189	0.0227175
lm	Hollow cylinder	<50	0.11	0.003	44.7117	0.843484	0.802847	0.0223392	0.0191778
lm	Hollow cylinder	<50	0.12	0.003	44.7117	0.815398	0.882571	0.0215953	0.0221362
lm	Hollow cylinder	<50	0.13	0.003	44.7117	0.783748	0.665018	0.0207571	0.0167009
lm	Hollow cylinder	<50	0.14	0.003	44.7117	0.751383	0.821293	0.0199	0.0216857
lm	Hollow cylinder	<50	0.15	0.003	44.7117	0.717929	0.692553	0.0190139	0.0190864
lm	Hollow cylinder	<50	0.16	0.003	44.7117	0.689768	0.813311	0.0182681	0.0205656
lm	Hollow cylinder	<50	0.18	0.003	44.7117	0.623455	0.686928	0.0165118	0.0164267
lm	Hollow cylinder	<50	0.2	0.003	44.7117	0.570249	0.360955	0.0151027	0.010785
lm	Hollow cylinder	<50	0.02	0.004	44.7117	1	0.999748	0.0264844	0.0283376
lm	Hollow cylinder	<50	0.03	0.004	44.7117	1	0.999478	0.0264844	0.0265247
lm	Hollow cylinder	<50	0.04	0.004	44.7117	1	0.999126	0.0264844	0.0269829
lm	Hollow cylinder	<50	0.05	0.004	44.7117	1	0.98558	0.0264844	0.0251988
lm	Hollow cylinder	<50	0.06	0.004	44.7117	0.988903	0.984483	0.0261905	0.027816
lm	Hollow cylinder	<50	0.07	0.004	44.7117	0.95079	0.987265	0.0251811	0.0265831
lm	Hollow cylinder	<50	0.08	0.004	44.7117	0.923028	0.975063	0.0244459	0.0275841
lm	Hollow cylinder	<50	0.09	0.004	44.7117	0.891118	0.93416	0.0236007	0.025979
lm	Hollow cylinder	<50	0.1	0.004	44.7117	0.856693	0.895905	0.022689	0.0236307
lm	Hollow cylinder	<50	0.11	0.004	44.7117	0.829656	0.898047	0.021973	0.0242854
lm	Hollow cylinder	<50	0.12	0.004	44.7117	0.798951	0.705493	0.0211597	0.0191326
lm	Hollow cylinder	<50	0.13	0.004	44.7117	0.765811	0.692547	0.0202821	0.0184972
lm	Hollow cylinder	<50	0.14	0.004	44.7117	0.736936	0.650976	0.0195173	0.0147892
lm	Hollow cylinder	<50	0.15	0.004	44.7117	0.705709	0.604815	0.0186903	0.016535
lm	Hollow cylinder	<50	0.16	0.004	44.7117	0.673165	0.50005	0.0178284	0.0120803
lm	Hollow cylinder	<50	0.18	0.004	44.7117	0.614541	0.431303	0.0162758	0.010435
lm	Hollow cylinder	<50	0.2	0.004	44.7117	0.55308	0.414656	0.014648	0.0110208
lm	Hollow cylinder	<50	0.02	0.005	44.7117	1	0.99974	0.0264844	0.0279868
lm	Hollow cylinder	<50	0.03	0.005	44.7117	1	0.998952	0.0264844	0.027095
lm	Hollow cylinder	<50	0.04	0.005	44.7117	1	0.998783	0.0264844	0.0272958
lm	Hollow cylinder	<50	0.05	0.005	44.7117	1	0.997286	0.0264844	0.0278832
lm	Hollow cylinder	<50	0.06	0.005	44.7117	0.964487	0.994428	0.0255439	0.0266999
lm	Hollow cylinder	<50	0.07	0.005	44.7117	0.942146	0.987687	0.0249522	0.027124
lm	Hollow cylinder	<50	0.08	0.005	44.7117	0.906937	0.924223	0.0240197	0.0232589
lm	Hollow cylinder	<50	0.09	0.005	44.7117	0.876544	0.978128	0.0232148	0.0270198
lm	Hollow cylinder	<50	0.1	0.005	44.7117	0.846757	0.774697	0.0224259	0.0213591
lm	Hollow cylinder	<50	0.11	0.005	44.7117	0.812621	0.781847	0.0215218	0.0194779
lm	Hollow cylinder	<50	0.12	0.005	44.7117	0.784104	0.775428	0.0207665	0.0225057
lm	Hollow cylinder	<50	0.13	0.005	44.7117	0.750184	0.762841	0.0198682	0.0219482
lm	Hollow cylinder	<50	0.14	0.005	44.7117	0.719743	0.692182	0.019062	0.0185873
lm	Hollow cylinder	<50	0.15	0.005	44.7117	0.690171	0.591413	0.0182788	0.0143361
lm	Hollow cylinder	<50	0.16	0.005	44.7117	0.657811	0.582518	0.0174217	0.0158289
lm	Hollow cylinder	<50	0.18	0.005	44.7117	0.59285	0.734279	0.0157013	0.0208592
lm	Hollow cylinder	<50	0.2	0.005	44.7117	0.53349	0.419314	0.0141292	0.0123785
lm	Hollow cylinder	51-100	0.02	0.001	81.0501	1	0.999678	0.157756	0.171175
lm	Hollow cylinder	51-100	0.03	0.001	81.0501	1	0.999492	0.157756	0.169787
lm	Hollow cylinder	51-100	0.04	0.001	81.0501	1	0.999016	0.157756	0.168664
lm	Hollow cylinder	51-100	0.05	0.001	81.0501	1	0.997962	0.157756	0.165893
lm	Hollow cylinder	51-100	0.06	0.001	81.0501	0.967354	0.995554	0.152606	0.169925
lm	Hollow cylinder	51-100	0.07	0.001	81.0501	0.933802	0.986991	0.147313	0.167238
lm	Hollow cylinder	51-100	0.08	0.001	81.0501	0.903011	0.966069	0.142455	0.162127
lm	Hollow cylinder	51-100	0.09	0.001	81.0501	0.873422	0.922738	0.137788	0.152763
lm	Hollow cylinder	51-100	0.1	0.001	81.0501	0.843679	0.8795	0.133095	0.144458
lm	Hollow cylinder	51-100	0.11	0.001	81.0501	0.812164	0.825858	0.128124	0.139125
lm	Hollow cylinder	51-100	0.12	0.001	81.0501	0.785003	0.773847	0.123839	0.131686
lm	Hollow cylinder	51-100	0.13	0.001	81.0501	0.754273	0.768601	0.118991	0.123062
lm	Hollow cylinder	51-100	0.14	0.001	81.0501	0.715603	0.704647	0.112891	0.121462
lm	Hollow cylinder	51-100	0.15	0.001	81.0501	0.687152	0.659919	0.108402	0.109353
lm	Hollow cylinder	51-100	0.16	0.001	81.0501	0.65459	0.613504	0.103266	0.100316
lm	Hollow cylinder	51-100	0.18	0.001	81.0501	0.591837	0.59262	0.0933659	0.0980871
lm	Hollow cylinder	51-100	0.2	0.001	81.0501	0.53109	0.599402	0.0837826	0.101746
lm	Hollow cylinder	51-100	0.02	0.002	81.0501	1	0.999643	0.157756	0.169317
lm	Hollow cylinder	51-100	0.03	0.002	81.0501	1	0.99943	0.157756	0.167617
lm	Hollow cylinder	51-100	0.04	0.002	81.0501	1	0.998859	0.157756	0.166362
lm	Hollow cylinder	51-100	0.05	0.002	81.0501	0.982949	0.996425	0.155066	0.168432
lm	Hollow cylinder	51-100	0.06	0.002	81.0501	0.952219	0.988992	0.150218	0.168904
lm	Hollow cylinder	51-100	0.07	0.002	81.0501	0.920712	0.969475	0.145248	0.164862
lm	Hollow cylinder	51-100	0.08	0.002	81.0501	0.891206	0.946968	0.140593	0.158649
lm	Hollow cylinder	51-100	0.09	0.002	81.0501	0.857003	0.907616	0.135197	0.152733
lm	Hollow cylinder	51-100	0.1	0.002	81.0501	0.827506	0.831085	0.130544	0.140612
lm	Hollow cylinder	51-100	0.11	0.002	81.0501	0.796808	0.789618	0.125701	0.131034
lm	Hollow cylinder	51-100	0.12	0.002	81.0501	0.76385	0.744019	0.120502	0.12264
lm	Hollow cylinder	51-100	0.13	0.002	81.0501	0.733876	0.707064	0.115773	0.115856
lm	Hollow cylinder	51-100	0.14	0.002	81.0501	0.701097	0.658468	0.110602	0.11203
lm	Hollow cylinder	51-100	0.15	0.002	81.0501	0.671264	0.637033	0.105896	0.105158
lm	Hollow cylinder	51-100	0.16	0.002	81.0501	0.641094	0.586834	0.101136	0.0981459
lm	Hollow cylinder	51-100	0.18	0.002	81.0501	0.577686	0.571574	0.0911336	0.0993917
lm	Hollow cylinder	51-100	0.2	0.002	81.0501	0.515144	0.550615	0.0812671	0.0943013
lm	Hollow cylinder	51-100	0.02	0.003	81.0501	1	0.99961	0.157756	0.16508
lm	Hollow cylinder	51-100	0.03	0.003	81.0501	1	0.999245	0.157756	0.169967
lm	Hollow cylinder	51-100	0.04	0.003	81.0501	0.99446	0.998416	0.156882	0.171375
lm	Hollow cylinder	51-100	0.05	0.003	81.0501	0.967433	0.994102	0.152619	0.168227
lm	Hollow cylinder	51-100	0.06	0.003	81.0501	0.936234	0.986611	0.147697	0.166298
lm	Hollow cylinder	51-100	0.07	0.003	81.0501	0.905035	0.960236	0.142775	0.164222
lm	Hollow cylinder	51-100	0.08	0.003	81.0501	0.873212	0.90746	0.137755	0.148207
lm	Hollow cylinder	51-100	0.09	0.003	81.0501	0.840503	0.868709	0.132595	0.146987
lm	Hollow cylinder	51-100	0.1	0.003	81.0501	0.810659	0.820881	0.127886	0.136839
lm	Hollow cylinder	51-100	0.11	0.003	81.0501	0.779205	0.769824	0.122924	0.124688
lm	Hollow cylinder	51-100	0.12	0.003	81.0501	0.749041	0.743944	0.118166	0.121187
lm	Hollow cylinder	51-100	0.13	0.003	81.0501	0.717338	0.669016	0.113164	0.1113
lm	Hollow cylinder	51-100	0.14	0.003	81.0501	0.684878	0.638879	0.108044	0.105074
lm	Hollow cylinder	51-100	0.15	0.003	81.0501	0.655444	0.615149	0.1034	0.103399
lm	Hollow cylinder	51-100	0.16	0.003	81.0501	0.624854	0.581618	0.0985746	0.0980853
lm	Hollow cylinder	51-100	0.18	0.003	81.0501	0.560449	0.523234	0.0884143	0.0861818
lm	Hollow cylinder	51-100	0.2	0.003	81.0501	0.501799	0.512245	0.0791618	0.0867985
lm	Hollow cylinder	51-100	0.02	0.004	81.0501	1	0.999591	0.157756	0.170279
lm	Hollow cylinder	51-100	0.03	0.004	81.0501	1	0.999213	0.157756	0.170109
lm	Hollow cylinder	51-100	0.04	0.004	81.0501	0.983232	0.998157	0.155111	0.170097
lm	Hollow cylinder	51-100	0.05	0.004	81.0501	0.948611	0.991837	0.149649	0.164107
lm	Hollow cylinder	51-100	0.06	0.004	81.0501	0.920414	0.977641	0.145201	0.163852
lm	Hollow cylinder	51-100	0.07	0.004	81.0501	0.88715	0.95341	0.139953	0.161686
lm	Hollow cylinder	51-100	0.08	0.004	81.0501	0.854612	0.923591	0.13482	0.15258
lm	Hollow cylinder	51-100	0.09	0.004	81.0501	0.825627	0.858255	0.130248	0.141318
lm	Hollow cylinder	51-100	0.1	0.004	81.0501	0.795349	0.812552	0.125471	0.139246
lm	Hollow cylinder	51-100	0.11	0.004	81.0501	0.766003	0.752577	0.120842	0.124346
lm	Hollow cylinder	51-100	0.12	0.004	81.0501	0.731083	0.697396	0.115333	0.115589
lm	Hollow cylinder	51-100	0.13	0.004	81.0501	0.699763	0.655169	0.110392	0.10899
lm	Hollow cylinder	51-100	0.14	0.004	81.0501	0.670823	0.6237	0.105826	0.102698
lm	Hollow cylinder	51-100	0.15	0.004	81.0501	0.639897	0.596761	0.100948	0.0966495
lm	Hollow cylinder	51-100	0.16	0.004	81.0501	0.608896	0.556712	0.096057	0.0914867
lm	Hollow cylinder	51-100	0.18	0.004	81.0501	0.545964	0.535988	0.0861291	0.0877152
lm	Hollow cylinder	51-100	0.2	0.004	81.0501	0.485672	0.502925	0.0766178	0.0846044
lm	Hollow cylinder	51-100	0.02	0.005	81.0501	1	0.999581	0.157756	0.170276
lm	Hollow cylinder	51-100	0.03	0.005	81.0501	0.999376	0.998999	0.157658	0.163377
lm	Hollow cylinder	51-100	0.04	0.005	81.0501	0.967199	0.997321	0.152582	0.169258
lm	Hollow cylinder	51-100	0.05	0.005	81.0501	0.931436	0.98909	0.14694	0.16832
lm	Hollow cylinder	51-100	0.06	0.005	81.0501	0.904279	0.978243	0.142655	0.162912
lm	Hollow cylinder	51-100	0.07	0.005	81.0501	0.876799	0.934901	0.13832	0.15671
lm	Hollow cylinder	51-100	0.08	0.005	81.0501	0.839578	0.904808	0.132449	0.151814
lm	Hollow cylinder	51-100	0.09	0.005	81.0501	0.810997	0.848101	0.12794	0.142495
lm	Hollow cylinder	51-100	0.1	0.005	81.0501	0.779174	0.765571	0.122919	0.125854
lm	Hollow cylinder	51-100	0.11	0.005	81.0501	0.747897	0.744593	0.117985	0.122652
lm	Hollow cylinder	51-100	0.12	0.005	81.0501	0.716621	0.71182	0.113051	0.12066
lm	Hollow cylinder	51-100	0.13	0.005	81.0501	0.686237	0.662734	0.108258	0.112478
lm	Hollow cylinder	51-100	0.14	0.005	81.0501	0.656537	0.606657	0.103573	0.102691
lm	Hollow cylinder	51-100	0.15	0.005	81.0501	0.623609	0.591002	0.0983782	0.0987645
lm	Hollow cylinder	51-100	0.16	0.005	81.0501	0.588501	0.557886	0.0928396	0.0934851
lm	Hollow cylinder	51-100	0.18	0.005	81.0501	0.530672	0.526417	0.0837168	0.0886018
lm	Hollow cylinder	51-100	0.2	0.005	81.0501	0.467809	0.498822	0.0737997	0.0824449
lm	Hollow cylinder	101-150	0.02	0.001	122.555	1	0.999493	0.545403	0.57211
lm	Hollow cylinder	101-150	0.03	0.001	122.555	0.987526	0.999141	0.538599	0.568287
lm	Hollow cylinder	101-150	0.04	0.001	122.555	0.956327	0.997837	0.521583	0.56255
lm	Hollow cylinder	101-150	0.05	0.001	122.555	0.925128	0.99346	0.504567	0.573672
lm	Hollow cylinder	101-150	0.06	0.001	122.555	0.893423	0.98561	0.487275	0.567534
lm	Hollow cylinder	101-150	0.07	0.001	122.555	0.863925	0.953691	0.471187	0.540486
lm	Hollow cylinder	101-150	0.08	0.001	122.555	0.829743	0.909291	0.452544	0.511403
lm	Hollow cylinder	101-150	0.09	0.001	122.555	0.801022	0.847369	0.436879	0.47213
lm	Hollow cylinder	101-150	0.1	0.001	122.555	0.768927	0.796353	0.419375	0.447252
lm	Hollow cylinder	101-150	0.11	0.001	122.555	0.738317	0.744189	0.40268	0.417195
lm	Hollow cylinder	101-150	0.12	0.001	122.555	0.705667	0.705045	0.384873	0.391079
lm	Hollow cylinder	101-150	0.13	0.001	122.555	0.675663	0.672112	0.368509	0.371289
lm	Hollow cylinder	101-150	0.14	0.001	122.555	0.643448	0.635192	0.350938	0.355147
lm	Hollow cylinder	101-150	0.15	0.001	122.555	0.613804	0.637369	0.33477	0.357841
lm	Hollow cylinder	101-150	0.16	0.001	122.555	0.582938	0.579255	0.317936	0.323505
lm	Hollow cylinder	101-150	0.18	0.001	122.555	0.521356	0.592822	0.284349	0.334204
lm	Hollow cylinder	101-150	0.2	0.001	122.555	0.457145	0.556285	0.249328	0.318197
lm	Hollow cylinder	101-150	0.02	0.002	122.555	1	0.99939	0.545403	0.568631
lm	Hollow cylinder	101-150	0.03	0.002	122.555	0.973445	0.998913	0.53092	0.57139
lm	Hollow cylinder	101-150	0.04	0.002	122.555	0.942119	0.99733	0.513834	0.571639
lm	Hollow cylinder	101-150	0.05	0.002	122.555	0.910559	0.987934	0.496621	0.561264
lm	Hollow cylinder	101-150	0.06	0.002	122.555	0.874993	0.965519	0.477223	0.540203
lm	Hollow cylinder	101-150	0.07	0.002	122.555	0.844628	0.919897	0.460662	0.517346
lm	Hollow cylinder	101-150	0.08	0.002	122.555	0.814017	0.889176	0.443967	0.489249
lm	Hollow cylinder	101-150	0.09	0.002	122.555	0.785102	0.831684	0.428197	0.468621
lm	Hollow cylinder	101-150	0.1	0.002	122.555	0.752477	0.75183	0.410403	0.420445
lm	Hollow cylinder	101-150	0.11	0.002	122.555	0.720749	0.700605	0.393098	0.397213
lm	Hollow cylinder	101-150	0.12	0.002	122.555	0.691505	0.653359	0.377148	0.372711
lm	Hollow cylinder	101-150	0.13	0.002	122.555	0.659717	0.628812	0.359811	0.352039
lm	Hollow cylinder	101-150	0.14	0.002	122.555	0.627772	0.596245	0.342389	0.337428
lm	Hollow cylinder	101-150	0.15	0.002	122.555	0.596096	0.591472	0.325112	0.331041
lm	Hollow cylinder	101-150	0.16	0.002	122.555	0.57018	0.543839	0.310977	0.308767
lm	Hollow cylinder	101-150	0.18	0.002	122.555	0.50396	0.514751	0.274861	0.2897
lm	Hollow cylinder	101-150	0.2	0.002	122.555	0.438976	0.500422	0.239419	0.289462
lm	Hollow cylinder	101-150	0.02	0.003	122.555	0.986552	0.999336	0.538068	0.581532
lm	Hollow cylinder	101-150	0.03	0.003	122.555	0.958607	0.998582	0.522827	0.563292
lm	Hollow cylinder	101-150	0.04	0.003	122.555	0.921453	0.996063	0.502563	0.556902
lm	Hollow cylinder	101-150	0.05	0.003	122.555	0.893115	0.982189	0.487107	0.570565
lm	Hollow cylinder	101-150	0.06	0.003	122.555	0.859513	0.959234	0.468781	0.545104
lm	Hollow cylinder	101-150	0.07	0.003	122.555	0.831007	0.910268	0.453233	0.511877
lm	Hollow cylinder	101-150	0.08	0.003	122.555	0.798857	0.830271	0.435698	0.465229
lm	Hollow cylinder	101-150	0.09	0.003	122.555	0.767978	0.778073	0.418857	0.44281
lm	Hollow cylinder	101-150	0.1	0.003	122.555	0.738673	0.728753	0.402874	0.414762
lm	Hollow cylinder	101-150	0.11	0.003	122.555	0.707346	0.707823	0.385788	0.398387
lm	Hollow cylinder	101-150	0.12	0.003	122.555	0.673591	0.658797	0.367378	0.365255
lm	Hollow cylinder	101-150	0.13	0.003	122.555	0.642725	0.599308	0.350544	0.339895
lm	Hollow cylinder	101-150	0.14	0.003	122.555	0.614472	0.578578	0.335135	0.324641
lm	Hollow cylinder	101-150	0.15	0.003	122.555	0.582039	0.541328	0.317446	0.305101
lm	Hollow cylinder	101-150	0.16	0.003	122.555	0.549815	0.540835	0.299871	0.302492
lm	Hollow cylinder	101-150	0.18	0.003	122.555	0.489452	0.494469	0.266948	0.279439
lm	Hollow cylinder	101-150	0.2	0.003	122.555	0.425936	0.487586	0.232307	0.271758
lm	Hollow cylinder	101-150	0.02	0.004	122.555	0.974782	0.999319	0.531649	0.570939
lm	Hollow cylinder	101-150	0.03	0.004	122.555	0.942474	0.998456	0.514028	0.564731
lm	Hollow cylinder	101-150	0.04	0.004	122.555	0.905368	0.993891	0.49379	0.565712
lm	Hollow cylinder	101-150	0.05	0.004	122.555	0.877372	0.974322	0.478521	0.559753
lm	Hollow cylinder	101-150	0.06	0.004	122.555	0.848494	0.943581	0.462771	0.530303
lm	Hollow cylinder	101-150	0.07	0.004	122.555	0.812418	0.906161	0.443095	0.512459
lm	Hollow cylinder	101-150	0.08	0.004	122.555	0.781694	0.839701	0.426338	0.472382
lm	Hollow cylinder	101-150	0.09	0.004	122.555	0.753497	0.780226	0.410959	0.43745
lm	Hollow cylinder	101-150	0.1	0.004	122.555	0.723054	0.707488	0.394355	0.391854
lm	Hollow cylinder	101-150	0.11	0.004	122.555	0.690475	0.648191	0.376587	0.363409
lm	Hollow cylinder	101-150	0.12	0.004	122.555	0.656911	0.623674	0.358281	0.348873
lm	Hollow cylinder	101-150	0.13	0.004	122.555	0.628656	0.602666	0.342871	0.336252
lm	Hollow cylinder	101-150	0.14	0.004	122.555	0.598154	0.570053	0.326235	0.314856
lm	Hollow cylinder	101-150	0.15	0.004	122.555	0.566554	0.5332	0.309	0.302338
lm	Hollow cylinder	101-150	0.16	0.004	122.555	0.530852	0.531485	0.289528	0.304274
lm	Hollow cylinder	101-150	0.18	0.004	122.555	0.470781	0.505314	0.256765	0.278085
lm	Hollow cylinder	101-150	0.2	0.004	122.555	0.408394	0.458722	0.222739	0.254801
lm	Hollow cylinder	101-150	0.02	0.005	122.555	0.958316	0.999248	0.522668	0.56606
lm	Hollow cylinder	101-150	0.03	0.005	122.555	0.924182	0.997937	0.504051	0.558433
lm	Hollow cylinder	101-150	0.04	0.005	122.555	0.889283	0.992794	0.485017	0.565706
lm	Hollow cylinder	101-150	0.05	0.005	122.555	0.862199	0.971213	0.470246	0.549131
lm	Hollow cylinder	101-150	0.06	0.005	122.555	0.833009	0.937296	0.454325	0.541675
lm	Hollow cylinder	101-150	0.07	0.005	122.555	0.802161	0.884056	0.437501	0.500651
lm	Hollow cylinder	101-150	0.08	0.005	122.555	0.767801	0.831886	0.41876	0.459954
lm	Hollow cylinder	101-150	0.09	0.005	122.555	0.736524	0.7717	0.401702	0.421094
lm	Hollow cylinder	101-150	0.1	0.005	122.555	0.704253	0.697525	0.384101	0.384772
lm	Hollow cylinder	101-150	0.11	0.005	122.555	0.676375	0.645857	0.368897	0.363641
lm	Hollow cylinder	101-150	0.12	0.005	122.555	0.641525	0.620036	0.349889	0.351761
lm	Hollow cylinder	101-150	0.13	0.005	122.555	0.611419	0.597441	0.33347	0.333218
lm	Hollow cylinder	101-150	0.14	0.005	122.555	0.581058	0.558061	0.31691	0.314893
lm	Hollow cylinder	101-150	0.15	0.005	122.555	0.549859	0.520256	0.299894	0.289015
lm	Hollow cylinder	101-150	0.16	0.005	122.555	0.517645	0.504183	0.282325	0.279026
lm	Hollow cylinder	101-150	0.18	0.005	122.555	0.455038	0.470681	0.248179	0.266924
lm	Hollow cylinder	101-150	0.2	0.005	122.555	0.39575	0.472165	0.215843	0.268043
lm	Hollow cylinder	151-200	0.02	0.001	170.134	0.929483	0.99877	1.35624	1.4904
lm	Hollow cylinder	151-200	0.03	0.001	170.134	0.90276	0.997429	1.31725	1.46431
lm	Hollow cylinder	151-200	0.04	0.001	170.134	0.86927	0.991272	1.26838	1.4599
lm	Hollow cylinder	151-200	0.05	0.001	170.134	0.837956	0.966599	1.22269	1.42455
lm	Hollow cylinder	151-200	0.06	0.001	170.134	0.806317	0.926164	1.17653	1.36468
lm	Hollow cylinder	151-200	0.07	0.001	170.134	0.776889	0.870192	1.13359	1.31353
lm	Hollow cylinder	151-200	0.08	0.001	170.134	0.745919	0.772382	1.0884	1.12248
lm	Hollow cylinder	151-200	0.09	0.001	170.134	0.715566	0.756588	1.04411	1.08221
lm	Hollow cylinder	151-200	0.1	0.001	170.134	0.683979	0.691586	0.99802	1.01747
lm	Hollow cylinder	151-200	0.11	0.001	170.134	0.65301	0.664552	0.952831	0.988527
lm	Hollow cylinder	151-200	0.12	0.001	170.134	0.621998	0.610733	0.90758	0.899923
lm	Hollow cylinder	151-200	0.13	0.001	170.134	0.593873	0.608406	0.866542	0.874638
lm	Hollow cylinder	151-200	0.14	0.001	170.134	0.557503	0.557813	0.813473	0.835213
lm	Hollow cylinder	151-200	0.15	0.001	170.134	0.524817	0.536269	0.76578	0.786676
lm	Hollow cylinder	151-200	0.16	0.001	170.134	0.497174	0.510636	0.725445	0.761245
lm	Hollow cylinder	151-200	0.18	0.001	170.134	0.434037	0.483569	0.63332	0.70098
lm	Hollow cylinder	151-200	0.2	0.001	170.134	0.368247	0.459402	0.537323	0.661573
lm	Hollow cylinder	151-200	0.02	0.002	170.134	0.917943	0.998178	1.3394	1.49785
lm	Hollow cylinder	151-200	0.03	0.002	170.134	0.888562	0.995143	1.29653	1.48454
lm	Hollow cylinder	151-200	0.04	0.002	170.134	0.857126	0.982776	1.25066	1.45851
lm	Hollow cylinder	151-200	0.05	0.002	170.134	0.822744	0.945558	1.2005	1.40711
lm	Hollow cylinder	151-200	0.06	0.002	170.134	0.79394	0.874184	1.15847	1.2821
lm	Hollow cylinder	151-200	0.07	0.002	170.134	0.761562	0.816508	1.11122	1.18241
lm	Hollow cylinder	151-200	0.08	0.002	170.134	0.731008	0.768394	1.06664	1.14943
lm	Hollow cylinder	151-200	0.09	0.002	170.134	0.699746	0.718028	1.02103	1.0436
lm	Hollow cylinder	151-200	0.1	0.002	170.134	0.668547	0.640396	0.975502	0.935392
lm	Hollow cylinder	151-200	0.11	0.002	170.134	0.63661	0.587533	0.928901	0.867875
lm	Hollow cylinder	151-200	0.12	0.002	170.134	0.605955	0.565721	0.884172	0.823705
lm	Hollow cylinder	151-200	0.13	0.002	170.134	0.573678	0.523035	0.837075	0.766803
lm	Hollow cylinder	151-200	0.14	0.002	170.134	0.540961	0.505875	0.789336	0.738875
lm	Hollow cylinder	151-200	0.15	0.002	170.134	0.509647	0.489835	0.743644	0.725107
lm	Hollow cylinder	151-200	0.16	0.002	170.134	0.482412	0.460889	0.703905	0.663668
lm	Hollow cylinder	151-200	0.18	0.002	170.134	0.420136	0.43733	0.613036	0.633505
lm	Hollow cylinder	151-200	0.2	0.002	170.134	0.359381	0.412402	0.524386	0.581854
lm	Hollow cylinder	151-200	0.02	0.003	170.134	0.897573	0.997898	1.30968	1.4841
lm	Hollow cylinder	151-200	0.03	0.003	170.134	0.87204	0.991724	1.27243	1.49624
lm	Hollow cylinder	151-200	0.04	0.003	170.134	0.836111	0.977093	1.22	1.48369
lm	Hollow cylinder	151-200	0.05	0.003	170.134	0.808371	0.931616	1.17952	1.39146
lm	Hollow cylinder	151-200	0.06	0.003	170.134	0.778987	0.873705	1.13665	1.28377
lm	Hollow cylinder	151-200	0.07	0.003	170.134	0.745981	0.792757	1.08849	1.17332
lm	Hollow cylinder	151-200	0.08	0.003	170.134	0.713674	0.698155	1.04135	1.0272
lm	Hollow cylinder	151-200	0.09	0.003	170.134	0.68278	0.668997	0.996269	0.984928
lm	Hollow cylinder	151-200	0.1	0.003	170.134	0.65368	0.598727	0.953809	0.871105
lm	Hollow cylinder	151-200	0.11	0.003	170.134	0.620644	0.595728	0.905605	0.860652
lm	Hollow cylinder	151-200	0.12	0.003	170.134	0.589852	0.539223	0.860676	0.814832
lm	Hollow cylinder	151-200	0.13	0.003	170.134	0.556892	0.516561	0.812582	0.757125
lm	Hollow cylinder	151-200	0.14	0.003	170.134	0.527931	0.470234	0.770323	0.700385
lm	Hollow cylinder	151-200	0.15	0.003	170.134	0.496961	0.483476	0.725134	0.724619
lm	Hollow cylinder	151-200	0.16	0.003	170.134	0.465991	0.47065	0.679945	0.699575
lm	Hollow cylinder	151-200	0.18	0.003	170.134	0.400535	0.420864	0.584435	0.608282
lm	Hollow cylinder	151-200	0.2	0.003	170.134	0.339227	0.393451	0.494979	0.588593
lm	Hollow cylinder	151-200	0.02	0.004	170.134	0.887033	0.997502	1.2943	1.46931
lm	Hollow cylinder	151-200	0.03	0.004	170.134	0.855073	0.99028	1.24767	1.46168
lm	Hollow cylinder	151-200	0.04	0.004	170.134	0.818942	0.972792	1.19495	1.42678
lm	Hollow cylinder	151-200	0.05	0.004	170.134	0.792628	0.900993	1.15655	1.34248
lm	Hollow cylinder	151-200	0.06	0.004	170.134	0.761703	0.84818	1.11143	1.27741
lm	Hollow cylinder	151-200	0.07	0.004	170.134	0.727951	0.790092	1.06218	1.14138
lm	Hollow cylinder	151-200	0.08	0.004	170.134	0.698799	0.712538	1.01964	1.05688
lm	Hollow cylinder	151-200	0.09	0.004	170.134	0.668106	0.669923	0.974858	0.981472
lm	Hollow cylinder	151-200	0.1	0.004	170.134	0.634914	0.597115	0.926427	0.860706
lm	Hollow cylinder	151-200	0.11	0.004	170.134	0.606027	0.566307	0.884277	0.835495
lm	Hollow cylinder	151-200	0.12	0.004	170.134	0.575541	0.50542	0.839794	0.73057
lm	Hollow cylinder	151-200	0.13	0.004	170.134	0.54037	0.500319	0.788474	0.729476
lm	Hollow cylinder	151-200	0.14	0.004	170.134	0.511629	0.471574	0.746537	0.687336
lm	Hollow cylinder	151-200	0.15	0.004	170.134	0.480163	0.457594	0.700624	0.673376
lm	Hollow cylinder	151-200	0.16	0.004	170.134	0.448697	0.435047	0.654711	0.634841
lm	Hollow cylinder	151-200	0.18	0.004	170.134	0.389128	0.39693	0.567791	0.56612
lm	Hollow cylinder	151-200	0.2	0.004	170.134	0.322737	0.400169	0.470918	0.570103
lm	Hollow cylinder	151-200	0.02	0.005	170.134	0.867398	0.997746	1.26565	1.46598
lm	Hollow cylinder	151-200	0.03	0.005	170.134	0.832504	0.990048	1.21474	1.47064
lm	Hollow cylinder	151-200	0.04	0.005	170.134	0.808517	0.964372	1.17974	1.45347
lm	Hollow cylinder	151-200	0.05	0.005	170.134	0.773676	0.897974	1.1289	1.32772
lm	Hollow cylinder	151-200	0.06	0.005	170.134	0.742884	0.837589	1.08397	1.2333
lm	Hollow cylinder	151-200	0.07	0.005	170.134	0.715311	0.748392	1.04374	1.09224
lm	Hollow cylinder	151-200	0.08	0.005	170.134	0.685134	0.693494	0.999705	1.01528
lm	Hollow cylinder	151-200	0.09	0.005	170.134	0.65051	0.65103	0.949184	0.95944
lm	Hollow cylinder	151-200	0.1	0.005	170.134	0.617389	0.601332	0.900855	0.868018
lm	Hollow cylinder	151-200	0.11	0.005	170.134	0.589392	0.55442	0.860004	0.818839
lm	Hollow cylinder	151-200	0.12	0.005	170.134	0.55927	0.498403	0.816052	0.719413
lm	Hollow cylinder	151-200	0.13	0.005	170.134	0.527345	0.492896	0.769469	0.722818
lm	Hollow cylinder	151-200	0.14	0.005	170.134	0.497402	0.479712	0.725778	0.689533
lm	Hollow cylinder	151-200	0.15	0.005	170.134	0.466761	0.463472	0.681069	0.670345
lm	Hollow cylinder	151-200	0.16	0.005	170.134	0.433004	0.432663	0.631813	0.626644
lm	Hollow cylinder	151-200	0.18	0.005	170.134	0.370474	0.424218	0.540573	0.601687
lm	Hollow cylinder	151-200	0.2	0.005	170.134	0.303244	0.394665	0.442474	0.567285
lm	Hollow cylinder	201-250	0.02	0.001	219.409	0.841933	0.984446	2.63493	3.17398
lm	Hollow cylinder	201-250	0.03	0.001	219.409	0.812372	0.963535	2.54242	3.03121
lm	Hollow cylinder	201-250	0.04	0.001	219.409	0.780351	0.927172	2.4422	2.85021
lm	Hollow cylinder	201-250	0.05	0.001	219.409	0.750995	0.861116	2.35033	2.65907
lm	Hollow cylinder	201-250	0.06	0.001	219.409	0.721373	0.800163	2.25762	2.47804
lm	Hollow cylinder	201-250	0.07	0.001	219.409	0.68983	0.709362	2.15891	2.19665
lm	Hollow cylinder	201-250	0.08	0.001	219.409	0.655803	0.678477	2.05241	2.09928
lm	Hollow cylinder	201-250	0.09	0.001	219.409	0.624489	0.599927	1.95441	1.86044
lm	Hollow cylinder	201-250	0.1	0.001	219.409	0.596627	0.488668	1.86722	1.55855
lm	Hollow cylinder	201-250	0.11	0.001	219.409	0.56661	0.495454	1.77328	1.54013
lm	Hollow cylinder	201-250	0.12	0.001	219.409	0.534179	0.483699	1.67178	1.51391
lm	Hollow cylinder	201-250	0.13	0.001	219.409	0.503229	0.432954	1.57492	1.37797
lm	Hollow cylinder	201-250	0.14	0.001	219.409	0.473286	0.427334	1.48121	1.32532
lm	Hollow cylinder	201-250	0.15	0.001	219.409	0.437424	0.389124	1.36897	1.21897
lm	Hollow cylinder	201-250	0.16	0.001	219.409	0.412957	0.397769	1.2924	1.26826
lm	Hollow cylinder	201-250	0.18	0.001	219.409	0.344303	0.316101	1.07754	0.97608
lm	Hollow cylinder	201-250	0.2	0.001	219.409	0.282946	0.317419	0.885515	0.978562
lm	Hollow cylinder	201-250	0.02	0.002	219.409	0.829601	0.978647	2.59634	3.08483
lm	Hollow cylinder	201-250	0.03	0.002	219.409	0.797869	0.958786	2.49703	3.0051
lm	Hollow cylinder	201-250	0.04	0.002	219.409	0.764492	0.882311	2.39257	2.81785
lm	Hollow cylinder	201-250	0.05	0.002	219.409	0.736793	0.815879	2.30588	2.51854
lm	Hollow cylinder	201-250	0.06	0.002	219.409	0.70291	0.736357	2.19984	2.24245
lm	Hollow cylinder	201-250	0.07	0.002	219.409	0.671947	0.651846	2.10294	2.07188
lm	Hollow cylinder	201-250	0.08	0.002	219.409	0.642395	0.593224	2.01045	1.80784
lm	Hollow cylinder	201-250	0.09	0.002	219.409	0.610903	0.557069	1.91189	1.69583
lm	Hollow cylinder	201-250	0.1	0.002	219.409	0.579745	0.474845	1.81438	1.47274
lm	Hollow cylinder	201-250	0.11	0.002	219.409	0.549441	0.442251	1.71954	1.42742
lm	Hollow cylinder	201-250	0.12	0.002	219.409	0.518359	0.446468	1.62227	1.38498
lm	Hollow cylinder	201-250	0.13	0.002	219.409	0.485355	0.448282	1.51898	1.40403
lm	Hollow cylinder	201-250	0.14	0.002	219.409	0.456579	0.398143	1.42892	1.23646
lm	Hollow cylinder	201-250	0.15	0.002	219.409	0.422133	0.336575	1.32112	1.04806
lm	Hollow cylinder	201-250	0.16	0.002	219.409	0.395788	0.3586	1.23866	1.09802
lm	Hollow cylinder	201-250	0.18	0.002	219.409	0.334326	0.321351	1.04631	0.996437
lm	Hollow cylinder	201-250	0.2	0.002	219.409	0.270363	0.303566	0.846135	0.91015
lm	Hollow cylinder	201-250	0.02	0.003	219.409	0.810217	0.975981	2.53567	3.04414
lm	Hollow cylinder	201-250	0.03	0.003	219.409	0.778118	0.944058	2.43521	2.92456
lm	Hollow cylinder	201-250	0.04	0.003	219.409	0.75189	0.895335	2.35313	2.77221
lm	Hollow cylinder	201-250	0.05	0.003	219.409	0.720821	0.781298	2.2559	2.43388
lm	Hollow cylinder	201-250	0.06	0.003	219.409	0.689753	0.697772	2.15866	2.16239
lm	Hollow cylinder	201-250	0.07	0.003	219.409	0.658534	0.600742	2.06096	1.87179
lm	Hollow cylinder	201-250	0.08	0.003	219.409	0.626935	0.534871	1.96207	1.66736
lm	Hollow cylinder	201-250	0.09	0.003	219.409	0.595965	0.505933	1.86515	1.57131
lm	Hollow cylinder	201-250	0.1	0.003	219.409	0.564172	0.440957	1.76564	1.39433
lm	Hollow cylinder	201-250	0.11	0.003	219.409	0.53433	0.442814	1.67225	1.40903
lm	Hollow cylinder	201-250	0.12	0.003	219.409	0.502304	0.403161	1.57202	1.3163
lm	Hollow cylinder	201-250	0.13	0.003	219.409	0.471676	0.393166	1.47617	1.22243
lm	Hollow cylinder	201-250	0.14	0.003	219.409	0.441203	0.391619	1.3808	1.23743
lm	Hollow cylinder	201-250	0.15	0.003	219.409	0.405803	0.331752	1.27001	1.02822
lm	Hollow cylinder	201-250	0.16	0.003	219.409	0.379139	0.305393	1.18656	0.925658
lm	Hollow cylinder	201-250	0.18	0.003	219.409	0.312324	0.335057	0.977455	1.0373
lm	Hollow cylinder	201-250	0.2	0.003	219.409	0.255696	0.326289	0.80023	0.999872
lm	Hollow cylinder	201-250	0.02	0.004	219.409	0.794359	0.967763	2.48604	3.0693
lm	Hollow cylinder	201-250	0.03	0.004	219.409	0.767459	0.941373	2.40186	2.93949
lm	Hollow cylinder	201-250	0.04	0.004	219.409	0.735548	0.865953	2.30199	2.70485
lm	Hollow cylinder	201-250	0.05	0.004	219.409	0.706804	0.767077	2.21203	2.42971
lm	Hollow cylinder	201-250	0.06	0.004	219.409	0.672921	0.72103	2.10599	2.19717
lm	Hollow cylinder	201-250	0.07	0.004	219.409	0.64182	0.611989	2.00865	1.91212
lm	Hollow cylinder	201-250	0.08	0.004	219.409	0.610293	0.503176	1.90998	1.57142
lm	Hollow cylinder	201-250	0.09	0.004	219.409	0.579756	0.475212	1.81442	1.49013
lm	Hollow cylinder	201-250	0.1	0.004	219.409	0.548911	0.49021	1.71788	1.54224
lm	Hollow cylinder	201-250	0.11	0.004	219.409	0.518836	0.41948	1.62376	1.27635
lm	Hollow cylinder	201-250	0.12	0.004	219.409	0.485928	0.41513	1.52077	1.27196
lm	Hollow cylinder	201-250	0.13	0.004	219.409	0.453723	0.349508	1.41998	1.09887
lm	Hollow cylinder	201-250	0.14	0.004	219.409	0.424864	0.388103	1.32966	1.2205
lm	Hollow cylinder	201-250	0.15	0.004	219.409	0.392099	0.344399	1.22712	1.0545
lm	Hollow cylinder	201-250	0.16	0.004	219.409	0.363492	0.307561	1.13759	0.949506
lm	Hollow cylinder	201-250	0.18	0.004	219.409	0.301355	0.309905	0.943125	0.96647
lm	Hollow cylinder	201-250	0.2	0.004	219.409	0.239213	0.272437	0.748645	0.870156
lm	Hollow cylinder	201-250	0.02	0.005	219.409	0.782888	0.973584	2.45014	3.04231
lm	Hollow cylinder	201-250	0.03	0.005	219.409	0.751692	0.907109	2.35251	2.83444
lm	Hollow cylinder	201-250	0.04	0.005	219.409	0.713049	0.82416	2.23157	2.61935
lm	Hollow cylinder	201-250	0.05	0.005	219.409	0.689118	0.752796	2.15668	2.40121
lm	Hollow cylinder	201-250	0.06	0.005	219.409	0.655335	0.645314	2.05095	2.02851
lm	Hollow cylinder	201-250	0.07	0.005	219.409	0.627538	0.569111	1.96395	1.75388
lm	Hollow cylinder	201-250	0.08	0.005	219.409	0.593363	0.491923	1.857	1.54914
lm	Hollow cylinder	201-250	0.09	0.005	219.409	0.564013	0.485554	1.76515	1.50573
lm	Hollow cylinder	201-250	0.1	0.005	219.409	0.533297	0.463466	1.66902	1.47732
lm	Hollow cylinder	201-250	0.11	0.005	219.409	0.498818	0.408655	1.56111	1.24564
lm	Hollow cylinder	201-250	0.12	0.005	219.409	0.472194	0.415136	1.47779	1.31481
lm	Hollow cylinder	201-250	0.13	0.005	219.409	0.439796	0.346106	1.37639	1.0521
lm	Hollow cylinder	201-250	0.14	0.005	219.409	0.405742	0.360523	1.26982	1.15148
lm	Hollow cylinder	201-250	0.15	0.005	219.409	0.375011	0.339929	1.17364	1.01739
lm	Hollow cylinder	201-250	0.16	0.005	219.409	0.34428	0.325377	1.07747	1.01558
lm	Hollow cylinder	201-250	0.18	0.005	219.409	0.281984	0.275129	0.882502	0.858177
lm	Hollow cylinder	201-250	0.2	0.005	219.409	0.221357	0.268758	0.692765	0.865405
lm	Hollow cylinder	251-300	0.02	0.001	269.454	0.759107	0.885091	4.40032	5.00888
lm	Hollow cylinder	251-300	0.03	0.001	269.454	0.725021	0.827568	4.20273	4.81313
lm	Hollow cylinder	251-300	0.04	0.001	269.454	0.696077	0.739455	4.03496	4.45688
lm	Hollow cylinder	251-300	0.05	0.001	269.454	0.663412	0.636648	3.8456	3.56693
lm	Hollow cylinder	251-300	0.06	0.001	269.454	0.628843	0.629436	3.64522	3.61739
lm	Hollow cylinder	251-300	0.07	0.001	269.454	0.600401	0.54	3.48035	3.07779
lm	Hollow cylinder	251-300	0.08	0.001	269.454	0.568694	0.502017	3.29655	2.75977
lm	Hollow cylinder	251-300	0.09	0.001	269.454	0.538616	0.408699	3.1222	2.39119
lm	Hollow cylinder	251-300	0.1	0.001	269.454	0.508996	0.41004	2.9505	2.57156
lm	Hollow cylinder	251-300	0.11	0.001	269.454	0.476412	0.369372	2.76162	2.20645
lm	Hollow cylinder	251-300	0.12	0.001	269.454	0.441827	0.356217	2.56114	2.07727
lm	Hollow cylinder	251-300	0.13	0.001	269.454	0.410361	0.287153	2.37874	1.60519
lm	Hollow cylinder	251-300	0.14	0.001	269.454	0.385117	0.331573	2.23241	1.91297
lm	Hollow cylinder	251-300	0.15	0.001	269.454	0.350191	0.350158	2.02995	2.04221
lm	Hollow cylinder	251-300	0.16	0.001	269.454	0.321068	0.269257	1.86114	1.58796
lm	Hollow cylinder	251-300	0.18	0.001	269.454	0.257826	0.297448	1.49454	1.67233
lm	Hollow cylinder	251-300	0.2	0.001	269.454	0.19184	0.261976	1.11204	1.53954
lm	Hollow cylinder	251-300	0.02	0.002	269.454	0.74067	0.874073	4.29345	4.74299
lm	Hollow cylinder	251-300	0.03	0.002	269.454	0.709389	0.789877	4.11212	4.64939
lm	Hollow cylinder	251-300	0.04	0.002	269.454	0.675577	0.699983	3.91612	4.0174
lm	Hollow cylinder	251-300	0.05	0.002	269.454	0.647211	0.618158	3.75169	3.5514
lm	Hollow cylinder	251-300	0.06	0.002	269.454	0.616182	0.587845	3.57183	3.27298
lm	Hollow cylinder	251-300	0.07	0.002	269.454	0.585194	0.487967	3.3922	2.76744
lm	Hollow cylinder	251-300	0.08	0.002	269.454	0.554045	0.45815	3.21164	2.64997
lm	Hollow cylinder	251-300	0.09	0.002	269.454	0.520794	0.402343	3.01889	2.31652
lm	Hollow cylinder	251-300	0.1	0.002	269.454	0.490829	0.394793	2.84519	2.24753
lm	Hollow cylinder	251-300	0.11	0.002	269.454	0.460417	0.370287	2.6689	2.12789
lm	Hollow cylinder	251-300	0.12	0.002	269.454	0.427436	0.35491	2.47772	2.13197
lm	Hollow cylinder	251-300	0.13	0.002	269.454	0.398701	0.305447	2.31115	1.81738
lm	Hollow cylinder	251-300	0.14	0.002	269.454	0.365724	0.309647	2.12	1.78459
lm	Hollow cylinder	251-300	0.15	0.002	269.454	0.33641	0.293532	1.95007	1.77542
lm	Hollow cylinder	251-300	0.16	0.002	269.454	0.303783	0.270033	1.76094	1.53944
lm	Hollow cylinder	251-300	0.18	0.002	269.454	0.237906	0.244177	1.37907	1.4309
lm	Hollow cylinder	251-300	0.2	0.002	269.454	0.174808	0.258174	1.01331	1.50437
lm	Hollow cylinder	251-300	0.02	0.003	269.454	0.71874	0.80768	4.16633	4.77228
lm	Hollow cylinder	251-300	0.03	0.003	269.454	0.692444	0.743604	4.0139	4.28017
lm	Hollow cylinder	251-300	0.04	0.003	269.454	0.662971	0.67362	3.84305	3.68176
lm	Hollow cylinder	251-300	0.05	0.003	269.454	0.628927	0.604133	3.64571	3.48041
lm	Hollow cylinder	251-300	0.06	0.003	269.454	0.600191	0.535471	3.47913	3.05878
lm	Hollow cylinder	251-300	0.07	0.003	269.454	0.565086	0.51175	3.27564	3.0056
lm	Hollow cylinder	251-300	0.08	0.003	269.454	0.538472	0.45599	3.12136	2.45815
lm	Hollow cylinder	251-300	0.09	0.003	269.454	0.503625	0.43641	2.91937	2.49582
lm	Hollow cylinder	251-300	0.1	0.003	269.454	0.476334	0.359506	2.76117	2.1226
lm	Hollow cylinder	251-300	0.11	0.003	269.454	0.442429	0.328341	2.56463	1.83413
lm	Hollow cylinder	251-300	0.12	0.003	269.454	0.413379	0.326146	2.39624	1.96578
lm	Hollow cylinder	251-300	0.13	0.003	269.454	0.383917	0.317282	2.22546	1.85674
lm	Hollow cylinder	251-300	0.14	0.003	269.454	0.350981	0.278675	2.03454	1.6585
lm	Hollow cylinder	251-300	0.15	0.003	269.454	0.318705	0.269161	1.84744	1.59316
lm	Hollow cylinder	251-300	0.16	0.003	269.454	0.291008	0.273477	1.68689	1.5849
lm	Hollow cylinder	251-300	0.18	0.003	269.454	0.225645	0.247644	1.308	1.46831
lm	Hollow cylinder	251-300	0.2	0.003	269.454	0.162324	0.214811	0.940944	1.32698
lm	Hollow cylinder	251-300	0.02	0.004	269.454	0.705443	0.821176	4.08925	4.83692
lm	Hollow cylinder	251-300	0.03	0.004	269.454	0.674652	0.773807	3.91076	4.2648
lm	Hollow cylinder	251-300	0.04	0.004	269.454	0.64715	0.637944	3.75134	3.81861
lm	Hollow cylinder	251-300	0.05	0.004	269.454	0.616105	0.559797	3.57138	3.43548
lm	Hollow cylinder	251-300	0.06	0.004	269.454	0.584448	0.484977	3.38788	2.77828
lm	Hollow cylinder	251-300	0.07	0.004	269.454	0.553651	0.465352	3.20935	2.64395
lm	Hollow cylinder	251-300	0.08	0.004	269.454	0.522681	0.38657	3.02983	2.2623
lm	Hollow cylinder	251-300	0.09	0.004	269.454	0.490352	0.381485	2.84242	2.22366
lm	Hollow cylinder	251-300	0.1	0.004	269.454	0.460761	0.306717	2.6709	1.77831
lm	Hollow cylinder	251-300	0.11	0.004	269.454	0.429446	0.32232	2.48937	1.90256
lm	Hollow cylinder	251-300	0.12	0.004	269.454	0.394264	0.279663	2.28543	1.51974
lm	Hollow cylinder	251-300	0.13	0.004	269.454	0.367832	0.284005	2.13222	1.62271
lm	Hollow cylinder	251-300	0.14	0.004	269.454	0.332802	0.320363	1.92916	1.96198
lm	Hollow cylinder	251-300	0.15	0.004	269.454	0.305893	0.269193	1.77317	1.5631
lm	Hollow cylinder	251-300	0.16	0.004	269.454	0.270089	0.279018	1.56563	1.68039
lm	Hollow cylinder	251-300	0.18	0.004	269.454	0.210365	0.295488	1.21943	1.72396
lm	Hollow cylinder	251-300	0.2	0.004	269.454	0.151199	0.255277	0.876459	1.42629
lm	Hollow cylinder	251-300	0.02	0.005	269.454	0.693738	0.817549	4.02139	4.67924
lm	Hollow cylinder	251-300	0.03	0.005	269.454	0.661503	0.751475	3.83454	4.21512
lm	Hollow cylinder	251-300	0.04	0.005	269.454	0.629989	0.640452	3.65186	3.62366
lm	Hollow cylinder	251-300	0.05	0.005	269.454	0.600131	0.584777	3.47879	3.28196
lm	Hollow cylinder	251-300	0.06	0.005	269.454	0.566959	0.509845	3.2865	2.9018
lm	Hollow cylinder	251-300	0.07	0.005	269.454	0.537734	0.472173	3.11708	2.81604
lm	Hollow cylinder	251-300	0.08	0.005	269.454	0.506153	0.347924	2.93402	2.10548
lm	Hollow cylinder	251-300	0.09	0.005	269.454	0.47506	0.34078	2.75379	2.03663
lm	Hollow cylinder	251-300	0.1	0.005	269.454	0.444657	0.388437	2.57755	2.24234
lm	Hollow cylinder	251-300	0.11	0.005	269.454	0.411593	0.319479	2.38588	1.85931
lm	Hollow cylinder	251-300	0.12	0.005	269.454	0.382634	0.286122	2.21802	1.61946
lm	Hollow cylinder	251-300	0.13	0.005	269.454	0.35054	0.23913	2.03198	1.43136
lm	Hollow cylinder	251-300	0.14	0.005	269.454	0.320913	0.248903	1.86024	1.44423
lm	Hollow cylinder	251-300	0.15	0.005	269.454	0.286337	0.28044	1.65981	1.59813
lm	Hollow cylinder	251-300	0.16	0.005	269.454	0.257327	0.21108	1.49165	1.23981
lm	Hollow cylinder	251-300	0.18	0.005	269.454	0.19271	0.288254	1.11708	1.66147
lm	Hollow cylinder	251-300	0.2	0.005	269.454	0.1345	0.223971	0.77966	1.29116
lm	Hollow cylinder	301-350	0.02	0.001	319.564	0.669557	0.738109	6.47423	6.84326
lm	Hollow cylinder	301-350	0.03	0.001	319.564	0.632122	0.627131	6.11225	6.17253
lm	Hollow cylinder	301-350	0.04	0.001	319.564	0.601391	0.568142	5.8151	5.93511
lm	Hollow cylinder	301-350	0.05	0.001	319.564	0.575013	0.536363	5.56004	5.26332
lm	Hollow cylinder	301-350	0.06	0.001	319.564	0.540821	0.53072	5.22943	5.21312
lm	Hollow cylinder	301-350	0.07	0.001	319.564	0.509045	0.404355	4.92216	3.82335
lm	Hollow cylinder	301-350	0.08	0.001	319.564	0.478468	0.377822	4.62651	3.71963
lm	Hollow cylinder	301-350	0.09	0.001	319.564	0.445197	0.416358	4.30479	3.68463
lm	Hollow cylinder	301-350	0.1	0.001	319.564	0.41732	0.338766	4.03524	3.20444
lm	Hollow cylinder	301-350	0.11	0.001	319.564	0.386276	0.307662	3.73506	3.03855
lm	Hollow cylinder	301-350	0.12	0.001	319.564	0.354409	0.308177	3.42693	3.00007
lm	Hollow cylinder	301-350	0.13	0.001	319.564	0.322894	0.26511	3.1222	2.60723
lm	Hollow cylinder	301-350	0.14	0.001	319.564	0.288627	0.266075	2.79086	2.68964
lm	Hollow cylinder	301-350	0.15	0.001	319.564	0.257317	0.305623	2.4881	2.82794
lm	Hollow cylinder	301-350	0.16	0.001	319.564	0.229662	0.240744	2.2207	2.43129
lm	Hollow cylinder	301-350	0.18	0.001	319.564	0.171161	0.291379	1.65502	2.73957
lm	Hollow cylinder	301-350	0.2	0.001	319.564	0.0999867	0.218162	0.966813	2.06991
lm	Hollow cylinder	301-350	0.02	0.002	319.564	0.651787	0.661979	6.3024	6.23469
lm	Hollow cylinder	301-350	0.03	0.002	319.564	0.62152	0.568196	6.00974	5.88753
lm	Hollow cylinder	301-350	0.04	0.002	319.564	0.589515	0.519482	5.70026	5.02427
lm	Hollow cylinder	301-350	0.05	0.002	319.564	0.555754	0.482853	5.37382	4.56545
lm	Hollow cylinder	301-350	0.06	0.002	319.564	0.524963	0.438553	5.07609	3.87018
lm	Hollow cylinder	301-350	0.07	0.002	319.564	0.494172	0.46196	4.77835	4.34365
lm	Hollow cylinder	301-350	0.08	0.002	319.564	0.463946	0.282601	4.48609	2.80215
lm	Hollow cylinder	301-350	0.09	0.002	319.564	0.435598	0.389468	4.21198	3.71127
lm	Hollow cylinder	301-350	0.1	0.002	319.564	0.401798	0.28396	3.88515	2.58652
lm	Hollow cylinder	301-350	0.11	0.002	319.564	0.371007	0.293605	3.58742	2.95933
lm	Hollow cylinder	301-350	0.12	0.002	319.564	0.340511	0.279389	3.29254	2.7654
lm	Hollow cylinder	301-350	0.13	0.002	319.564	0.309424	0.266765	2.99195	2.50226
lm	Hollow cylinder	301-350	0.14	0.002	319.564	0.276472	0.252788	2.67332	2.42227
lm	Hollow cylinder	301-350	0.15	0.002	319.564	0.242026	0.253939	2.34025	2.37986
lm	Hollow cylinder	301-350	0.16	0.002	319.564	0.211828	0.301219	2.04825	2.43912
lm	Hollow cylinder	301-350	0.18	0.002	319.564	0.151367	0.289137	1.46363	2.85367
lm	Hollow cylinder	301-350	0.2	0.002	319.564	0.0846956	0.199307	0.818957	1.94083
lm	Hollow cylinder	301-350	0.02	0.003	319.564	0.635625	0.655842	6.14612	6.14601
lm	Hollow cylinder	301-350	0.03	0.003	319.564	0.604894	0.634724	5.84897	5.76343
lm	Hollow cylinder	301-350	0.04	0.003	319.564	0.573483	0.472635	5.54525	4.64027
lm	Hollow cylinder	301-350	0.05	0.003	319.564	0.542496	0.446891	5.24562	4.04691
lm	Hollow cylinder	301-350	0.06	0.003	319.564	0.511297	0.435085	4.94394	4.36128
lm	Hollow cylinder	301-350	0.07	0.003	319.564	0.480725	0.35616	4.64833	3.45065
lm	Hollow cylinder	301-350	0.08	0.003	319.564	0.447522	0.357852	4.32728	3.59284
lm	Hollow cylinder	301-350	0.09	0.003	319.564	0.415909	0.367585	4.0216	3.36981
lm	Hollow cylinder	301-350	0.1	0.003	319.564	0.387075	0.318637	3.74279	3.0489
lm	Hollow cylinder	301-350	0.11	0.003	319.564	0.355302	0.287242	3.43556	2.93981
lm	Hollow cylinder	301-350	0.12	0.003	319.564	0.321365	0.226136	3.10741	2.07352
lm	Hollow cylinder	301-350	0.13	0.003	319.564	0.289601	0.184314	2.80027	1.74712
lm	Hollow cylinder	301-350	0.14	0.003	319.564	0.258287	0.284063	2.49749	2.50188
lm	Hollow cylinder	301-350	0.15	0.003	319.564	0.226973	0.249956	2.1947	2.44814
lm	Hollow cylinder	301-350	0.16	0.003	319.564	0.195306	0.198482	1.88849	2.01269
lm	Hollow cylinder	301-350	0.18	0.003	319.564	0.139609	0.203275	1.34994	2.08822
lm	Hollow cylinder	301-350	0.2	0.003	319.564	0.0692462	0.177725	0.66957	1.64565
lm	Hollow cylinder	301-350	0.02	0.004	319.564	0.620301	0.656841	5.99795	6.88688
lm	Hollow cylinder	301-350	0.03	0.004	319.564	0.588476	0.567349	5.69022	5.17319
lm	Hollow cylinder	301-350	0.04	0.004	319.564	0.557569	0.561722	5.39137	5.21133
lm	Hollow cylinder	301-350	0.05	0.004	319.564	0.524038	0.371402	5.06714	3.8899
lm	Hollow cylinder	301-350	0.06	0.004	319.564	0.493932	0.391745	4.77603	3.80932
lm	Hollow cylinder	301-350	0.07	0.004	319.564	0.462315	0.376145	4.47031	3.50456
lm	Hollow cylinder	301-350	0.08	0.004	319.564	0.433079	0.353274	4.18762	3.58345
lm	Hollow cylinder	301-350	0.09	0.004	319.564	0.403428	0.357837	3.90091	3.42736
lm	Hollow cylinder	301-350	0.1	0.004	319.564	0.371502	0.262545	3.59221	2.35016
lm	Hollow cylinder	301-350	0.11	0.004	319.564	0.337307	0.288767	3.26156	2.87337
lm	Hollow cylinder	301-350	0.12	0.004	319.564	0.307539	0.345941	2.97372	3.32451
lm	Hollow cylinder	301-350	0.13	0.004	319.564	0.276262	0.261967	2.6713	2.52807
lm	Hollow cylinder	301-350	0.14	0.004	319.564	0.248579	0.28537	2.40361	3.07993
lm	Hollow cylinder	301-350	0.15	0.004	319.564	0.21371	0.189395	2.06645	1.84112
lm	Hollow cylinder	301-350	0.16	0.004	319.564	0.180489	0.21762	1.74523	2.1754
lm	Hollow cylinder	301-350	0.18	0.004	319.564	0.115754	0.187051	1.11927	1.66307
lm	Hollow cylinder	301-350	0.2	0.004	319.564	0.0579918	0.258122	0.560746	2.51087
lm	Hollow cylinder	301-350	0.02	0.005	319.564	0.594176	0.686017	5.74534	6.3823
lm	Hollow cylinder	301-350	0.03	0.005	319.564	0.569762	0.539827	5.50927	5.85369
lm	Hollow cylinder	301-350	0.04	0.005	319.564	0.543734	0.432448	5.25759	4.09444
lm	Hollow cylinder	301-350	0.05	0.005	319.564	0.511272	0.377475	4.9437	3.77302
lm	Hollow cylinder	301-350	0.06	0.005	319.564	0.480253	0.423756	4.64376	3.86805
lm	Hollow cylinder	301-350	0.07	0.005	319.564	0.448458	0.292245	4.33632	3.00811
lm	Hollow cylinder	301-350	0.08	0.005	319.564	0.418427	0.340391	4.04594	3.36674
lm	Hollow cylinder	301-350	0.09	0.005	319.564	0.386997	0.305001	3.74204	2.91419
lm	Hollow cylinder	301-350	0.1	0.005	319.564	0.356373	0.327237	3.44592	2.94011
lm	Hollow cylinder	301-350	0.11	0.005	319.564	0.323072	0.286633	3.12392	2.72929
lm	Hollow cylinder	301-350	0.12	0.005	319.564	0.292463	0.316771	2.82795	2.93114
lm	Hollow cylinder	301-350	0.13	0.005	319.564	0.263464	0.175802	2.54754	1.92381
lm	Hollow cylinder	301-350	0.14	0.005	319.564	0.232494	0.259733	2.24808	2.72569
lm	Hollow cylinder	301-350	0.15	0.005	319.564	0.200585	0.24625	1.93954	2.20928
lm	Hollow cylinder	301-350	0.16	0.005	319.564	0.167667	0.244483	1.62124	2.41267
lm	Hollow cylinder	301-350	0.18	0.005	319.564	0.10516	0.226588	1.01683	2.28708
lm	Hollow cylinder	301-350	0.2	0.005	319.564	0.0362019	0.211073	0.350051	2.17253
lm	Hollow cylinder	>350	0.02	0.001	382.091	0.557817	0.53303	9.21976	10.7529
lm	Hollow cylinder	>350	0.03	0.001	382.091	0.524325	0.536761	8.66619	7.37732
lm	Hollow cylinder	>350	0.04	0.001	382.091	0.49398	0.467026	8.16464	7.49961
lm	Hollow cylinder	>350	0.05	0.001	382.091	0.462187	0.399372	7.63916	5.59312
lm	Hollow cylinder	>350	0.06	0.001	382.091	0.431056	0.331214	7.12461	5.15463
lm	Hollow cylinder	>350	0.07	0.001	382.091	0.395891	0.324942	6.54341	7.09955
lm	Hollow cylinder	>350	0.08	0.001	382.091	0.368673	0.312305	6.09353	4.24877
lm	Hollow cylinder	>350	0.09	0.001	382.091	0.341522	0.314698	5.64478	6.80656
lm	Hollow cylinder	>350	0.1	0.001	382.091	0.304423	0.241097	5.03159	4.00561
lm	Hollow cylinder	>350	0.11	0.001	382.091	0.270636	0.36391	4.47315	5.3716
lm	Hollow cylinder	>350	0.12	0.001	382.091	0.242961	0.346194	4.01573	5.00485
lm	Hollow cylinder	>350	0.13	0.001	382.091	0.208008	0.25971	3.43802	4.15567
lm	Hollow cylinder	>350	0.14	0.001	382.091	0.183398	0.22896	3.03125	3.69762
lm	Hollow cylinder	>350	0.15	0.001	382.091	0.1515	0.289392	2.50403	4.06781
lm	Hollow cylinder	>350	0.16	0.001	382.091	0.118293	0.283986	1.95518	4.53198
lm	Hollow cylinder	>350	0.18	0.001	382.091	0.0504764	0.218983	0.834288	3.27877
lm	Hollow cylinder	>350	0.02	0.002	382.091	0.542226	0.556654	8.96206	8.56401
lm	Hollow cylinder	>350	0.03	0.002	382.091	0.509821	0.511456	8.42647	8.33656
lm	Hollow cylinder	>350	0.05	0.002	382.091	0.449317	0.350082	7.42643	4.95526
lm	Hollow cylinder	>350	0.06	0.002	382.091	0.418347	0.408429	6.91455	6.80293
lm	Hollow cylinder	>350	0.07	0.002	382.091	0.387377	0.199219	6.40268	2.83524
lm	Hollow cylinder	>350	0.08	0.002	382.091	0.352287	0.310642	5.8227	5.18059
lm	Hollow cylinder	>350	0.09	0.002	382.091	0.320691	0.295581	5.30048	4.13471
lm	Hollow cylinder	>350	0.1	0.002	382.091	0.290208	0.221151	4.79663	3.58843
lm	Hollow cylinder	>350	0.11	0.002	382.091	0.256523	0.294263	4.23989	4.81216
lm	Hollow cylinder	>350	0.12	0.002	382.091	0.225792	0.311261	3.73196	4.43618
lm	Hollow cylinder	>350	0.13	0.002	382.091	0.196379	0.266077	3.24581	4.20992
lm	Hollow cylinder	>350	0.14	0.002	382.091	0.164331	0.199649	2.71611	3.48743
lm	Hollow cylinder	>350	0.15	0.002	382.091	0.1336	0.181905	2.20818	2.92246
lm	Hollow cylinder	>350	0.18	0.002	382.091	0.0362685	0.233142	0.599456	4.06197
lm	Hollow cylinder	>350	0.2	0.002	382.091	0	0.226286	0	3.58022
lm	Hollow cylinder	>350	0.02	0.003	382.091	0.524694	0.543075	8.67229	8.02784
lm	Hollow cylinder	>350	0.03	0.003	382.091	0.494336	0.40872	8.17052	7.62922
lm	Hollow cylinder	>350	0.04	0.003	382.091	0.459493	0.431589	7.59463	7.5088
lm	Hollow cylinder	>350	0.05	0.003	382.091	0.428803	0.455533	7.08738	7.36236
lm	Hollow cylinder	>350	0.06	0.003	382.091	0.398012	0.302488	6.57845	5.05594
lm	Hollow cylinder	>350	0.07	0.003	382.091	0.369029	0.27092	6.09942	4.30966
lm	Hollow cylinder	>350	0.08	0.003	382.091	0.334237	0.237846	5.52437	3.66913
lm	Hollow cylinder	>350	0.09	0.003	382.091	0.304169	0.247179	5.02739	4.07903
lm	Hollow cylinder	>350	0.1	0.003	382.091	0.275049	0.224132	4.54608	3.97232
lm	Hollow cylinder	>350	0.11	0.003	382.091	0.244055	0.221475	4.03381	3.8101
lm	Hollow cylinder	>350	0.12	0.003	382.091	0.20869	0.263596	3.44929	4.86682
lm	Hollow cylinder	>350	0.13	0.003	382.091	0.185473	0.222177	3.06555	3.49365
lm	Hollow cylinder	>350	0.14	0.003	382.091	0.147162	0.234046	2.43233	3.36693
lm	Hollow cylinder	>350	0.16	0.003	382.091	0.0868072	0.204379	1.43477	2.85369
lm	Hollow cylinder	>350	0.18	0.003	382.091	0.024435	0.202249	0.403868	2.93863
lm	Hollow cylinder	>350	0.2	0.003	382.091	0	0.192572	0	2.77479
lm	Hollow cylinder	>350	0.03	0.004	382.091	0.476593	0.439108	7.87726	7.62034
lm	Hollow cylinder	>350	0.04	0.004	382.091	0.446476	0.479609	7.37948	7.0667
lm	Hollow cylinder	>350	0.05	0.004	382.091	0.412945	0.383682	6.82527	5.49254
lm	Hollow cylinder	>350	0.06	0.004	382.091	0.383827	0.267837	6.344	7.5915
lm	Hollow cylinder	>350	0.07	0.004	382.091	0.352551	0.263318	5.82706	4.14034
lm	Hollow cylinder	>350	0.08	0.004	382.091	0.319067	0.200822	5.27364	3.11208
lm	Hollow cylinder	>350	0.09	0.004	382.091	0.287797	0.251938	4.75679	3.9683
lm	Hollow cylinder	>350	0.1	0.004	382.091	0.25644	0.2514	4.23851	4.51955
lm	Hollow cylinder	>350	0.11	0.004	382.091	0.225126	0.254905	3.72094	3.75569
lm	Hollow cylinder	>350	0.12	0.004	382.091	0.193399	0.236973	3.19655	3.64053
lm	Hollow cylinder	>350	0.14	0.004	382.091	0.135823	0.224197	2.24492	4.47187
lm	Hollow cylinder	>350	0.15	0.004	382.091	0.10293	0.250271	1.70125	4.06174
lm	Hollow cylinder	>350	0.16	0.004	382.091	0.0720886	0.217974	1.1915	3.59476
lm	Hollow cylinder	>350	0.18	0.004	382.091	0.00706974	0.189912	0.116851	3.11611
lm	Hollow cylinder	>350	0.03	0.005	382.091	0.461855	0.522407	7.63366	8.86266
lm	Hollow cylinder	>350	0.05	0.005	382.091	0.397184	0.325589	6.56477	4.78757
lm	Hollow cylinder	>350	0.06	0.005	382.091	0.368084	0.359215	6.08379	5.8434
lm	Hollow cylinder	>350	0.07	0.005	382.091	0.338058	0.239757	5.58752	4.4899
lm	Hollow cylinder	>350	0.08	0.005	382.091	0.30586	0.31573	5.05534	4.49722
lm	Hollow cylinder	>350	0.09	0.005	382.091	0.27562	0.243554	4.55552	3.69914
lm	Hollow cylinder	>350	0.1	0.005	382.091	0.244551	0.241458	4.04201	3.99395
lm	Hollow cylinder	>350	0.11	0.005	382.091	0.213482	0.186997	3.52849	2.68569
lm	Hollow cylinder	>350	0.12	0.005	382.091	0.182413	0.241134	3.01498	4.20546
lm	Hollow cylinder	>350	0.13	0.005	382.091	0.147328	0.232286	2.43508	4.19002
lm	Hollow cylinder	>350	0.14	0.005	382.091	0.113551	0.212529	1.8768	3.85233
lm	Hollow cylinder	>350	0.15	0.005	382.091	0.0865976	0.200331	1.43131	3.39063
lm	Hollow cylinder	>350	0.16	0.005	382.091	0.050521	0.236221	0.835025	3.70911
lm	Hollow cylinder	>350	0.2	0.005	382.091	0	0.184417	0	3.72672
nnet	Hollow cylinder	<50	0.02	0.001	44.7117	0.989312	0.999738	0.0262014	0.0283797
nnet	Hollow cylinder	<50	0.03	0.001	44.7117	0.994917	0.999644	0.0263498	0.0294093
nnet	Hollow cylinder	<50	0.04	0.001	44.7117	0.998629	0.9995	0.0264481	0.0285455
nnet	Hollow cylinder	<50	0.05	0.001	44.7117	0.997242	0.998961	0.0264114	0.028165
nnet	Hollow cylinder	<50	0.06	0.001	44.7117	1	0.997466	0.0264844	0.0259968
nnet	Hollow cylinder	<50	0.07	0.001	44.7117	0.986286	0.994422	0.0261212	0.0274889
nnet	Hollow cylinder	<50	0.08	0.001	44.7117	0.977412	0.986252	0.0258862	0.0250783
nnet	Hollow cylinder	<50	0.09	0.001	44.7117	0.96435	0.92962	0.0255403	0.0236415
nnet	Hollow cylinder	<50	0.1	0.001	44.7117	0.949647	0.927629	0.0251509	0.0244907
nnet	Hollow cylinder	<50	0.11	0.001	44.7117	0.891226	0.881346	0.0236036	0.0230566
nnet	Hollow cylinder	<50	0.12	0.001	44.7117	0.851854	0.926533	0.0225609	0.0239061
nnet	Hollow cylinder	<50	0.13	0.001	44.7117	0.810951	0.767052	0.0214776	0.0202682
nnet	Hollow cylinder	<50	0.14	0.001	44.7117	0.764961	0.783712	0.0202595	0.0218296
nnet	Hollow cylinder	<50	0.15	0.001	44.7117	0.74336	0.577177	0.0196875	0.0141
nnet	Hollow cylinder	<50	0.16	0.001	44.7117	0.696321	0.634615	0.0184417	0.0185929
nnet	Hollow cylinder	<50	0.18	0.001	44.7117	0.639221	0.689509	0.0169294	0.020274
nnet	Hollow cylinder	<50	0.2	0.001	44.7117	0.658308	0.533517	0.0174349	0.0152875
nnet	Hollow cylinder	<50	0.02	0.002	44.7117	0.999616	0.99964	0.0264743	0.0250615
nnet	Hollow cylinder	<50	0.03	0.002	44.7117	1	0.999585	0.0264844	0.0262519
nnet	Hollow cylinder	<50	0.04	0.002	44.7117	0.994798	0.999479	0.0263467	0.0273688
nnet	Hollow cylinder	<50	0.05	0.002	44.7117	1	0.999	0.0264844	0.0263009
nnet	Hollow cylinder	<50	0.06	0.002	44.7117	1	0.994849	0.0264844	0.0267989
nnet	Hollow cylinder	<50	0.07	0.002	44.7117	0.994571	0.983934	0.0263406	0.0263468
nnet	Hollow cylinder	<50	0.08	0.002	44.7117	0.977259	0.972824	0.0258821	0.0282697
nnet	Hollow cylinder	<50	0.09	0.002	44.7117	0.937692	0.92306	0.0248342	0.022237
nnet	Hollow cylinder	<50	0.1	0.002	44.7117	0.907369	0.960036	0.0240311	0.0271473
nnet	Hollow cylinder	<50	0.11	0.002	44.7117	0.879844	0.926521	0.0233022	0.0252838
nnet	Hollow cylinder	<50	0.12	0.002	44.7117	0.825199	0.864544	0.0218549	0.020933
nnet	Hollow cylinder	<50	0.13	0.002	44.7117	0.779317	0.756982	0.0206398	0.0200196
nnet	Hollow cylinder	<50	0.14	0.002	44.7117	0.730836	0.817045	0.0193558	0.0226288
nnet	Hollow cylinder	<50	0.15	0.002	44.7117	0.692725	0.683772	0.0183464	0.0171828
nnet	Hollow cylinder	<50	0.16	0.002	44.7117	0.668796	0.624838	0.0177127	0.0183371
nnet	Hollow cylinder	<50	0.18	0.002	44.7117	0.609854	0.658032	0.0161516	0.0173715
nnet	Hollow cylinder	<50	0.2	0.002	44.7117	0.550971	0.776912	0.0145922	0.0220178
nnet	Hollow cylinder	<50	0.02	0.003	44.7117	1	0.999715	0.0264844	0.0259578
nnet	Hollow cylinder	<50	0.03	0.003	44.7117	1	0.999465	0.0264844	0.0253471
nnet	Hollow cylinder	<50	0.04	0.003	44.7117	0.99316	0.999295	0.0263033	0.0274987
nnet	Hollow cylinder	<50	0.05	0.003	44.7117	0.993089	0.997652	0.0263014	0.0272332
nnet	Hollow cylinder	<50	0.06	0.003	44.7117	0.991066	0.997361	0.0262478	0.0279348
nnet	Hollow cylinder	<50	0.07	0.003	44.7117	0.97335	0.991806	0.0257786	0.0267385
nnet	Hollow cylinder	<50	0.08	0.003	44.7117	0.969168	0.941337	0.0256679	0.0228521
nnet	Hollow cylinder	<50	0.09	0.003	44.7117	0.938716	0.889339	0.0248614	0.0247368
nnet	Hollow cylinder	<50	0.1	0.003	44.7117	0.903829	0.869162	0.0239374	0.0227175
nnet	Hollow cylinder	<50	0.11	0.003	44.7117	0.854706	0.802847	0.0226364	0.0191778
nnet	Hollow cylinder	<50	0.12	0.003	44.7117	0.790544	0.882571	0.0209371	0.0221362
nnet	Hollow cylinder	<50	0.13	0.003	44.7117	0.745121	0.665018	0.0197341	0.0167009
nnet	Hollow cylinder	<50	0.14	0.003	44.7117	0.689356	0.821293	0.0182572	0.0216857
nnet	Hollow cylinder	<50	0.15	0.003	44.7117	0.665049	0.692553	0.0176134	0.0190864
nnet	Hollow cylinder	<50	0.16	0.003	44.7117	0.628074	0.813311	0.0166342	0.0205656
nnet	Hollow cylinder	<50	0.18	0.003	44.7117	0.563928	0.686928	0.0149353	0.0164267
nnet	Hollow cylinder	<50	0.2	0.003	44.7117	0.608282	0.360955	0.01611	0.010785
nnet	Hollow cylinder	<50	0.02	0.004	44.7117	0.997777	0.999748	0.0264255	0.0283376
nnet	Hollow cylinder	<50	0.03	0.004	44.7117	0.98591	0.999478	0.0261113	0.0265247
nnet	Hollow cylinder	<50	0.04	0.004	44.7117	0.989445	0.999126	0.0262049	0.0269829
nnet	Hollow cylinder	<50	0.05	0.004	44.7117	0.991737	0.98558	0.0262656	0.0251988
nnet	Hollow cylinder	<50	0.06	0.004	44.7117	0.982298	0.984483	0.0260156	0.027816
nnet	Hollow cylinder	<50	0.07	0.004	44.7117	0.970668	0.987265	0.0257076	0.0265831
nnet	Hollow cylinder	<50	0.08	0.004	44.7117	0.959661	0.975063	0.0254161	0.0275841
nnet	Hollow cylinder	<50	0.09	0.004	44.7117	0.925554	0.93416	0.0245128	0.025979
nnet	Hollow cylinder	<50	0.1	0.004	44.7117	0.881412	0.895905	0.0233437	0.0236307
nnet	Hollow cylinder	<50	0.11	0.004	44.7117	0.831228	0.898047	0.0220146	0.0242854
nnet	Hollow cylinder	<50	0.12	0.004	44.7117	0.778031	0.705493	0.0206057	0.0191326
nnet	Hollow cylinder	<50	0.13	0.004	44.7117	0.705477	0.692547	0.0186841	0.0184972
nnet	Hollow cylinder	<50	0.14	0.004	44.7117	0.674813	0.650976	0.017872	0.0147892
nnet	Hollow cylinder	<50	0.15	0.004	44.7117	0.668235	0.604815	0.0176978	0.016535
nnet	Hollow cylinder	<50	0.16	0.004	44.7117	0.605541	0.50005	0.0160374	0.0120803
nnet	Hollow cylinder	<50	0.18	0.004	44.7117	0.609773	0.431303	0.0161495	0.010435
nnet	Hollow cylinder	<50	0.2	0.004	44.7117	0.581113	0.414656	0.0153904	0.0110208
nnet	Hollow cylinder	<50	0.02	0.005	44.7117	1	0.99974	0.0264844	0.0279868
nnet	Hollow cylinder	<50	0.03	0.005	44.7117	0.997823	0.998952	0.0264268	0.027095
nnet	Hollow cylinder	<50	0.04	0.005	44.7117	0.991135	0.998783	0.0262496	0.0272958
nnet	Hollow cylinder	<50	0.05	0.005	44.7117	0.988109	0.997286	0.0261695	0.0278832
nnet	Hollow cylinder	<50	0.06	0.005	44.7117	0.993991	0.994428	0.0263253	0.0266999
nnet	Hollow cylinder	<50	0.07	0.005	44.7117	0.961974	0.987687	0.0254773	0.027124
nnet	Hollow cylinder	<50	0.08	0.005	44.7117	0.961594	0.924223	0.0254673	0.0232589
nnet	Hollow cylinder	<50	0.09	0.005	44.7117	0.907605	0.978128	0.0240374	0.0270198
nnet	Hollow cylinder	<50	0.1	0.005	44.7117	0.872131	0.774697	0.0230979	0.0213591
nnet	Hollow cylinder	<50	0.11	0.005	44.7117	0.781926	0.781847	0.0207089	0.0194779
nnet	Hollow cylinder	<50	0.12	0.005	44.7117	0.759359	0.775428	0.0201112	0.0225057
nnet	Hollow cylinder	<50	0.13	0.005	44.7117	0.701858	0.762841	0.0185883	0.0219482
nnet	Hollow cylinder	<50	0.14	0.005	44.7117	0.657654	0.692182	0.0174176	0.0185873
nnet	Hollow cylinder	<50	0.15	0.005	44.7117	0.620131	0.591413	0.0164238	0.0143361
nnet	Hollow cylinder	<50	0.16	0.005	44.7117	0.589168	0.582518	0.0156038	0.0158289
nnet	Hollow cylinder	<50	0.18	0.005	44.7117	0.517291	0.734279	0.0137002	0.0208592
nnet	Hollow cylinder	<50	0.2	0.005	44.7117	0.513775	0.419314	0.013607	0.0123785
nnet	Hollow cylinder	51-100	0.02	0.001	81.0501	1	0.999678	0.157756	0.171175
nnet	Hollow cylinder	51-100	0.03	0.001	81.0501	1	0.999492	0.157756	0.169787
nnet	Hollow cylinder	51-100	0.04	0.001	81.0501	0.99768	0.999016	0.15739	0.168664
nnet	Hollow cylinder	51-100	0.05	0.001	81.0501	0.99496	0.997962	0.156961	0.165893
nnet	Hollow cylinder	51-100	0.06	0.001	81.0501	0.988428	0.995554	0.155931	0.169925
nnet	Hollow cylinder	51-100	0.07	0.001	81.0501	0.984169	0.986991	0.155259	0.167238
nnet	Hollow cylinder	51-100	0.08	0.001	81.0501	0.963111	0.966069	0.151937	0.162127
nnet	Hollow cylinder	51-100	0.09	0.001	81.0501	0.9261	0.922738	0.146098	0.152763
nnet	Hollow cylinder	51-100	0.1	0.001	81.0501	0.875039	0.8795	0.138043	0.144458
nnet	Hollow cylinder	51-100	0.11	0.001	81.0501	0.826747	0.825858	0.130424	0.139125
nnet	Hollow cylinder	51-100	0.12	0.001	81.0501	0.773452	0.773847	0.122017	0.131686
nnet	Hollow cylinder	51-100	0.13	0.001	81.0501	0.725112	0.768601	0.114391	0.123062
nnet	Hollow cylinder	51-100	0.14	0.001	81.0501	0.691653	0.704647	0.109112	0.121462
nnet	Hollow cylinder	51-100	0.15	0.001	81.0501	0.667083	0.659919	0.105236	0.109353
nnet	Hollow cylinder	51-100	0.16	0.001	81.0501	0.647434	0.613504	0.102137	0.100316
nnet	Hollow cylinder	51-100	0.18	0.001	81.0501	0.592145	0.59262	0.0934145	0.0980871
nnet	Hollow cylinder	51-100	0.2	0.001	81.0501	0.559717	0.599402	0.0882988	0.101746
nnet	Hollow cylinder	51-100	0.02	0.002	81.0501	1	0.999643	0.157756	0.169317
nnet	Hollow cylinder	51-100	0.03	0.002	81.0501	0.993974	0.99943	0.156805	0.167617
nnet	Hollow cylinder	51-100	0.04	0.002	81.0501	0.994618	0.998859	0.156907	0.166362
nnet	Hollow cylinder	51-100	0.05	0.002	81.0501	0.992871	0.996425	0.156632	0.168432
nnet	Hollow cylinder	51-100	0.06	0.002	81.0501	0.982839	0.988992	0.155049	0.168904
nnet	Hollow cylinder	51-100	0.07	0.002	81.0501	0.970836	0.969475	0.153155	0.164862
nnet	Hollow cylinder	51-100	0.08	0.002	81.0501	0.935674	0.946968	0.147608	0.158649
nnet	Hollow cylinder	51-100	0.09	0.002	81.0501	0.90434	0.907616	0.142665	0.152733
nnet	Hollow cylinder	51-100	0.1	0.002	81.0501	0.858399	0.831085	0.135418	0.140612
nnet	Hollow cylinder	51-100	0.11	0.002	81.0501	0.794536	0.789618	0.125343	0.131034
nnet	Hollow cylinder	51-100	0.12	0.002	81.0501	0.756033	0.744019	0.119269	0.12264
nnet	Hollow cylinder	51-100	0.13	0.002	81.0501	0.705658	0.707064	0.111322	0.115856
nnet	Hollow cylinder	51-100	0.14	0.002	81.0501	0.673592	0.658468	0.106263	0.11203
nnet	Hollow cylinder	51-100	0.15	0.002	81.0501	0.645199	0.637033	0.101784	0.105158
nnet	Hollow cylinder	51-100	0.16	0.002	81.0501	0.610805	0.586834	0.0963582	0.0981459
nnet	Hollow cylinder	51-100	0.18	0.002	81.0501	0.575727	0.571574	0.0908244	0.0993917
nnet	Hollow cylinder	51-100	0.2	0.002	81.0501	0.55827	0.550615	0.0880705	0.0943013
nnet	Hollow cylinder	51-100	0.02	0.003	81.0501	1	0.99961	0.157756	0.16508
nnet	Hollow cylinder	51-100	0.03	0.003	81.0501	0.990193	0.999245	0.156209	0.169967
nnet	Hollow cylinder	51-100	0.04	0.003	81.0501	0.991791	0.998416	0.156461	0.171375
nnet	Hollow cylinder	51-100	0.05	0.003	81.0501	0.984035	0.994102	0.155237	0.168227
nnet	Hollow cylinder	51-100	0.06	0.003	81.0501	0.974168	0.986611	0.153681	0.166298
nnet	Hollow cylinder	51-100	0.07	0.003	81.0501	0.954753	0.960236	0.150618	0.164222
nnet	Hollow cylinder	51-100	0.08	0.003	81.0501	0.934198	0.90746	0.147375	0.148207
nnet	Hollow cylinder	51-100	0.09	0.003	81.0501	0.884154	0.868709	0.139481	0.146987
nnet	Hollow cylinder	51-100	0.1	0.003	81.0501	0.833481	0.820881	0.131487	0.136839
nnet	Hollow cylinder	51-100	0.11	0.003	81.0501	0.780289	0.769824	0.123095	0.124688
nnet	Hollow cylinder	51-100	0.12	0.003	81.0501	0.714374	0.743944	0.112697	0.121187
nnet	Hollow cylinder	51-100	0.13	0.003	81.0501	0.677486	0.669016	0.106877	0.1113
nnet	Hollow cylinder	51-100	0.14	0.003	81.0501	0.644264	0.638879	0.101637	0.105074
nnet	Hollow cylinder	51-100	0.15	0.003	81.0501	0.613858	0.615149	0.0968398	0.103399
nnet	Hollow cylinder	51-100	0.16	0.003	81.0501	0.584747	0.581618	0.0922474	0.0980853
nnet	Hollow cylinder	51-100	0.18	0.003	81.0501	0.57386	0.523234	0.0905299	0.0861818
nnet	Hollow cylinder	51-100	0.2	0.003	81.0501	0.517554	0.512245	0.0816473	0.0867985
nnet	Hollow cylinder	51-100	0.02	0.004	81.0501	0.982381	0.999591	0.154977	0.170279
nnet	Hollow cylinder	51-100	0.03	0.004	81.0501	0.99222	0.999213	0.156529	0.170109
nnet	Hollow cylinder	51-100	0.04	0.004	81.0501	0.990882	0.998157	0.156318	0.170097
nnet	Hollow cylinder	51-100	0.05	0.004	81.0501	0.988099	0.991837	0.155879	0.164107
nnet	Hollow cylinder	51-100	0.06	0.004	81.0501	0.975374	0.977641	0.153871	0.163852
nnet	Hollow cylinder	51-100	0.07	0.004	81.0501	0.949462	0.95341	0.149783	0.161686
nnet	Hollow cylinder	51-100	0.08	0.004	81.0501	0.913854	0.923591	0.144166	0.15258
nnet	Hollow cylinder	51-100	0.09	0.004	81.0501	0.860966	0.858255	0.135823	0.141318
nnet	Hollow cylinder	51-100	0.1	0.004	81.0501	0.812228	0.812552	0.128134	0.139246
nnet	Hollow cylinder	51-100	0.11	0.004	81.0501	0.752886	0.752577	0.118772	0.124346
nnet	Hollow cylinder	51-100	0.12	0.004	81.0501	0.696677	0.697396	0.109905	0.115589
nnet	Hollow cylinder	51-100	0.13	0.004	81.0501	0.656374	0.655169	0.103547	0.10899
nnet	Hollow cylinder	51-100	0.14	0.004	81.0501	0.62428	0.6237	0.098484	0.102698
nnet	Hollow cylinder	51-100	0.15	0.004	81.0501	0.588646	0.596761	0.0928626	0.0966495
nnet	Hollow cylinder	51-100	0.16	0.004	81.0501	0.564609	0.556712	0.0890706	0.0914867
nnet	Hollow cylinder	51-100	0.18	0.004	81.0501	0.524511	0.535988	0.0827448	0.0877152
nnet	Hollow cylinder	51-100	0.2	0.004	81.0501	0.499559	0.502925	0.0788085	0.0846044
nnet	Hollow cylinder	51-100	0.02	0.005	81.0501	0.992572	0.999581	0.156584	0.170276
nnet	Hollow cylinder	51-100	0.03	0.005	81.0501	0.999005	0.998999	0.157599	0.163377
nnet	Hollow cylinder	51-100	0.04	0.005	81.0501	1	0.997321	0.157756	0.169258
nnet	Hollow cylinder	51-100	0.05	0.005	81.0501	0.994961	0.98909	0.156961	0.16832
nnet	Hollow cylinder	51-100	0.06	0.005	81.0501	0.998362	0.978243	0.157498	0.162912
nnet	Hollow cylinder	51-100	0.07	0.005	81.0501	0.933661	0.934901	0.147291	0.15671
nnet	Hollow cylinder	51-100	0.08	0.005	81.0501	0.90213	0.904808	0.142317	0.151814
nnet	Hollow cylinder	51-100	0.09	0.005	81.0501	0.857171	0.848101	0.135224	0.142495
nnet	Hollow cylinder	51-100	0.1	0.005	81.0501	0.790986	0.765571	0.124783	0.125854
nnet	Hollow cylinder	51-100	0.11	0.005	81.0501	0.731336	0.744593	0.115373	0.122652
nnet	Hollow cylinder	51-100	0.12	0.005	81.0501	0.679764	0.71182	0.107237	0.12066
nnet	Hollow cylinder	51-100	0.13	0.005	81.0501	0.632348	0.662734	0.0997568	0.112478
nnet	Hollow cylinder	51-100	0.14	0.005	81.0501	0.61218	0.606657	0.0965752	0.102691
nnet	Hollow cylinder	51-100	0.15	0.005	81.0501	0.567493	0.591002	0.0895254	0.0987645
nnet	Hollow cylinder	51-100	0.16	0.005	81.0501	0.556362	0.557886	0.0877695	0.0934851
nnet	Hollow cylinder	51-100	0.18	0.005	81.0501	0.516772	0.526417	0.0815239	0.0886018
nnet	Hollow cylinder	51-100	0.2	0.005	81.0501	0.473433	0.498822	0.074687	0.0824449
nnet	Hollow cylinder	101-150	0.02	0.001	122.555	1	0.999493	0.545403	0.57211
nnet	Hollow cylinder	101-150	0.03	0.001	122.555	1	0.999141	0.545403	0.568287
nnet	Hollow cylinder	101-150	0.04	0.001	122.555	1	0.997837	0.545403	0.56255
nnet	Hollow cylinder	101-150	0.05	0.001	122.555	1	0.99346	0.545403	0.573672
nnet	Hollow cylinder	101-150	0.06	0.001	122.555	0.968099	0.98561	0.528003	0.567534
nnet	Hollow cylinder	101-150	0.07	0.001	122.555	0.941542	0.953691	0.513519	0.540486
nnet	Hollow cylinder	101-150	0.08	0.001	122.555	0.902843	0.909291	0.492413	0.511403
nnet	Hollow cylinder	101-150	0.09	0.001	122.555	0.846717	0.847369	0.461802	0.47213
nnet	Hollow cylinder	101-150	0.1	0.001	122.555	0.806283	0.796353	0.439749	0.447252
nnet	Hollow cylinder	101-150	0.11	0.001	122.555	0.741303	0.744189	0.404309	0.417195
nnet	Hollow cylinder	101-150	0.12	0.001	122.555	0.699547	0.705045	0.381535	0.391079
nnet	Hollow cylinder	101-150	0.13	0.001	122.555	0.661356	0.672112	0.360705	0.371289
nnet	Hollow cylinder	101-150	0.14	0.001	122.555	0.634553	0.635192	0.346087	0.355147
nnet	Hollow cylinder	101-150	0.15	0.001	122.555	0.611532	0.637369	0.333531	0.357841
nnet	Hollow cylinder	101-150	0.16	0.001	122.555	0.589987	0.579255	0.32178	0.323505
nnet	Hollow cylinder	101-150	0.18	0.001	122.555	0.557837	0.592822	0.304246	0.334204
nnet	Hollow cylinder	101-150	0.2	0.001	122.555	0.516375	0.556285	0.281632	0.318197
nnet	Hollow cylinder	101-150	0.02	0.002	122.555	0.997064	0.99939	0.543801	0.568631
nnet	Hollow cylinder	101-150	0.03	0.002	122.555	0.998532	0.998913	0.544602	0.57139
nnet	Hollow cylinder	101-150	0.04	0.002	122.555	0.998569	0.99733	0.544622	0.571639
nnet	Hollow cylinder	101-150	0.05	0.002	122.555	0.98916	0.987934	0.539491	0.561264
nnet	Hollow cylinder	101-150	0.06	0.002	122.555	0.961433	0.965519	0.524368	0.540203
nnet	Hollow cylinder	101-150	0.07	0.002	122.555	0.929568	0.919897	0.506989	0.517346
nnet	Hollow cylinder	101-150	0.08	0.002	122.555	0.879479	0.889176	0.47967	0.489249
nnet	Hollow cylinder	101-150	0.09	0.002	122.555	0.821811	0.831684	0.448218	0.468621
nnet	Hollow cylinder	101-150	0.1	0.002	122.555	0.779588	0.75183	0.425189	0.420445
nnet	Hollow cylinder	101-150	0.11	0.002	122.555	0.712699	0.700605	0.388708	0.397213
nnet	Hollow cylinder	101-150	0.12	0.002	122.555	0.669212	0.653359	0.36499	0.372711
nnet	Hollow cylinder	101-150	0.13	0.002	122.555	0.638615	0.628812	0.348303	0.352039
nnet	Hollow cylinder	101-150	0.14	0.002	122.555	0.593881	0.596245	0.323904	0.337428
nnet	Hollow cylinder	101-150	0.15	0.002	122.555	0.581714	0.591472	0.317268	0.331041
nnet	Hollow cylinder	101-150	0.16	0.002	122.555	0.561957	0.543839	0.306493	0.308767
nnet	Hollow cylinder	101-150	0.18	0.002	122.555	0.539145	0.514751	0.294051	0.2897
nnet	Hollow cylinder	101-150	0.2	0.002	122.555	0.520708	0.500422	0.283996	0.289462
nnet	Hollow cylinder	101-150	0.02	0.003	122.555	1	0.999336	0.545403	0.581532
nnet	Hollow cylinder	101-150	0.03	0.003	122.555	0.999813	0.998582	0.545301	0.563292
nnet	Hollow cylinder	101-150	0.04	0.003	122.555	0.994438	0.996063	0.542369	0.556902
nnet	Hollow cylinder	101-150	0.05	0.003	122.555	0.997447	0.982189	0.54401	0.570565
nnet	Hollow cylinder	101-150	0.06	0.003	122.555	0.952208	0.959234	0.519337	0.545104
nnet	Hollow cylinder	101-150	0.07	0.003	122.555	0.911894	0.910268	0.497349	0.511877
nnet	Hollow cylinder	101-150	0.08	0.003	122.555	0.861719	0.830271	0.469984	0.465229
nnet	Hollow cylinder	101-150	0.09	0.003	122.555	0.797677	0.778073	0.435055	0.44281
nnet	Hollow cylinder	101-150	0.1	0.003	122.555	0.733738	0.728753	0.400182	0.414762
nnet	Hollow cylinder	101-150	0.11	0.003	122.555	0.68303	0.707823	0.372527	0.398387
nnet	Hollow cylinder	101-150	0.12	0.003	122.555	0.645187	0.658797	0.351887	0.365255
nnet	Hollow cylinder	101-150	0.13	0.003	122.555	0.608098	0.599308	0.331658	0.339895
nnet	Hollow cylinder	101-150	0.14	0.003	122.555	0.583691	0.578578	0.318347	0.324641
nnet	Hollow cylinder	101-150	0.15	0.003	122.555	0.553245	0.541328	0.301741	0.305101
nnet	Hollow cylinder	101-150	0.16	0.003	122.555	0.539406	0.540835	0.294194	0.302492
nnet	Hollow cylinder	101-150	0.18	0.003	122.555	0.506299	0.494469	0.276137	0.279439
nnet	Hollow cylinder	101-150	0.2	0.003	122.555	0.478079	0.487586	0.260746	0.271758
nnet	Hollow cylinder	101-150	0.02	0.004	122.555	1	0.999319	0.545403	0.570939
nnet	Hollow cylinder	101-150	0.03	0.004	122.555	0.991976	0.998456	0.541026	0.564731
nnet	Hollow cylinder	101-150	0.04	0.004	122.555	0.992088	0.993891	0.541087	0.565712
nnet	Hollow cylinder	101-150	0.05	0.004	122.555	0.977834	0.974322	0.533313	0.559753
nnet	Hollow cylinder	101-150	0.06	0.004	122.555	0.938337	0.943581	0.511771	0.530303
nnet	Hollow cylinder	101-150	0.07	0.004	122.555	0.894698	0.906161	0.487971	0.512459
nnet	Hollow cylinder	101-150	0.08	0.004	122.555	0.835082	0.839701	0.455456	0.472382
nnet	Hollow cylinder	101-150	0.09	0.004	122.555	0.775337	0.780226	0.422871	0.43745
nnet	Hollow cylinder	101-150	0.1	0.004	122.555	0.715831	0.707488	0.390416	0.391854
nnet	Hollow cylinder	101-150	0.11	0.004	122.555	0.669839	0.648191	0.365332	0.363409
nnet	Hollow cylinder	101-150	0.12	0.004	122.555	0.61869	0.623674	0.337435	0.348873
nnet	Hollow cylinder	101-150	0.13	0.004	122.555	0.58513	0.602666	0.319132	0.336252
nnet	Hollow cylinder	101-150	0.14	0.004	122.555	0.555712	0.570053	0.303087	0.314856
nnet	Hollow cylinder	101-150	0.15	0.004	122.555	0.537613	0.5332	0.293215	0.302338
nnet	Hollow cylinder	101-150	0.16	0.004	122.555	0.515155	0.531485	0.280967	0.304274
nnet	Hollow cylinder	101-150	0.18	0.004	122.555	0.457618	0.505314	0.249586	0.278085
nnet	Hollow cylinder	101-150	0.2	0.004	122.555	0.470141	0.458722	0.256416	0.254801
nnet	Hollow cylinder	101-150	0.02	0.005	122.555	1	0.999248	0.545403	0.56606
nnet	Hollow cylinder	101-150	0.03	0.005	122.555	1	0.997937	0.545403	0.558433
nnet	Hollow cylinder	101-150	0.04	0.005	122.555	0.997062	0.992794	0.5438	0.565706
nnet	Hollow cylinder	101-150	0.05	0.005	122.555	0.969828	0.971213	0.528946	0.549131
nnet	Hollow cylinder	101-150	0.06	0.005	122.555	0.940161	0.937296	0.512766	0.541675
nnet	Hollow cylinder	101-150	0.07	0.005	122.555	0.877609	0.884056	0.47865	0.500651
nnet	Hollow cylinder	101-150	0.08	0.005	122.555	0.840059	0.831886	0.458171	0.459954
nnet	Hollow cylinder	101-150	0.09	0.005	122.555	0.774938	0.7717	0.422653	0.421094
nnet	Hollow cylinder	101-150	0.1	0.005	122.555	0.697323	0.697525	0.380322	0.384772
nnet	Hollow cylinder	101-150	0.11	0.005	122.555	0.657906	0.645857	0.358824	0.363641
nnet	Hollow cylinder	101-150	0.12	0.005	122.555	0.613973	0.620036	0.334863	0.351761
nnet	Hollow cylinder	101-150	0.13	0.005	122.555	0.576151	0.597441	0.314234	0.333218
nnet	Hollow cylinder	101-150	0.14	0.005	122.555	0.563064	0.558061	0.307096	0.314893
nnet	Hollow cylinder	101-150	0.15	0.005	122.555	0.539841	0.520256	0.29443	0.289015
nnet	Hollow cylinder	101-150	0.16	0.005	122.555	0.508739	0.504183	0.277467	0.279026
nnet	Hollow cylinder	101-150	0.18	0.005	122.555	0.479564	0.470681	0.261556	0.266924
nnet	Hollow cylinder	101-150	0.2	0.005	122.555	0.44639	0.472165	0.243462	0.268043
nnet	Hollow cylinder	151-200	0.02	0.001	170.134	1	0.99877	1.45914	1.4904
nnet	Hollow cylinder	151-200	0.03	0.001	170.134	1	0.997429	1.45914	1.46431
nnet	Hollow cylinder	151-200	0.04	0.001	170.134	0.997736	0.991272	1.45583	1.4599
nnet	Hollow cylinder	151-200	0.05	0.001	170.134	0.967645	0.966599	1.41193	1.42455
nnet	Hollow cylinder	151-200	0.06	0.001	170.134	0.915295	0.926164	1.33554	1.36468
nnet	Hollow cylinder	151-200	0.07	0.001	170.134	0.863029	0.870192	1.25928	1.31353
nnet	Hollow cylinder	151-200	0.08	0.001	170.134	0.79941	0.772382	1.16645	1.12248
nnet	Hollow cylinder	151-200	0.09	0.001	170.134	0.737134	0.756588	1.07558	1.08221
nnet	Hollow cylinder	151-200	0.1	0.001	170.134	0.678833	0.691586	0.99051	1.01747
nnet	Hollow cylinder	151-200	0.11	0.001	170.134	0.629782	0.664552	0.918938	0.988527
nnet	Hollow cylinder	151-200	0.12	0.001	170.134	0.600171	0.610733	0.875732	0.899923
nnet	Hollow cylinder	151-200	0.13	0.001	170.134	0.559352	0.608406	0.816172	0.874638
nnet	Hollow cylinder	151-200	0.14	0.001	170.134	0.548016	0.557813	0.79963	0.835213
nnet	Hollow cylinder	151-200	0.15	0.001	170.134	0.514617	0.536269	0.750896	0.786676
nnet	Hollow cylinder	151-200	0.16	0.001	170.134	0.499987	0.510636	0.72955	0.761245
nnet	Hollow cylinder	151-200	0.18	0.001	170.134	0.480879	0.483569	0.701669	0.70098
nnet	Hollow cylinder	151-200	0.2	0.001	170.134	0.425011	0.459402	0.620149	0.661573
nnet	Hollow cylinder	151-200	0.02	0.002	170.134	1	0.998178	1.45914	1.49785
nnet	Hollow cylinder	151-200	0.03	0.002	170.134	1	0.995143	1.45914	1.48454
nnet	Hollow cylinder	151-200	0.04	0.002	170.134	0.98368	0.982776	1.43532	1.45851
nnet	Hollow cylinder	151-200	0.05	0.002	170.134	0.947833	0.945558	1.38302	1.40711
nnet	Hollow cylinder	151-200	0.06	0.002	170.134	0.896551	0.874184	1.30819	1.2821
nnet	Hollow cylinder	151-200	0.07	0.002	170.134	0.842119	0.816508	1.22877	1.18241
nnet	Hollow cylinder	151-200	0.08	0.002	170.134	0.765117	0.768394	1.11641	1.14943
nnet	Hollow cylinder	151-200	0.09	0.002	170.134	0.69644	0.718028	1.0162	1.0436
nnet	Hollow cylinder	151-200	0.1	0.002	170.134	0.64381	0.640396	0.939408	0.935392
nnet	Hollow cylinder	151-200	0.11	0.002	170.134	0.593351	0.587533	0.86578	0.867875
nnet	Hollow cylinder	151-200	0.12	0.002	170.134	0.566389	0.565721	0.826439	0.823705
nnet	Hollow cylinder	151-200	0.13	0.002	170.134	0.53315	0.523035	0.77794	0.766803
nnet	Hollow cylinder	151-200	0.14	0.002	170.134	0.51294	0.505875	0.74845	0.738875
nnet	Hollow cylinder	151-200	0.15	0.002	170.134	0.490821	0.489835	0.716175	0.725107
nnet	Hollow cylinder	151-200	0.16	0.002	170.134	0.481941	0.460889	0.703218	0.663668
nnet	Hollow cylinder	151-200	0.18	0.002	170.134	0.452906	0.43733	0.660852	0.633505
nnet	Hollow cylinder	151-200	0.2	0.002	170.134	0.405201	0.412402	0.591245	0.581854
nnet	Hollow cylinder	151-200	0.02	0.003	170.134	1	0.997898	1.45914	1.4841
nnet	Hollow cylinder	151-200	0.03	0.003	170.134	0.999968	0.991724	1.45909	1.49624
nnet	Hollow cylinder	151-200	0.04	0.003	170.134	0.965119	0.977093	1.40824	1.48369
nnet	Hollow cylinder	151-200	0.05	0.003	170.134	0.934905	0.931616	1.36416	1.39146
nnet	Hollow cylinder	151-200	0.06	0.003	170.134	0.863929	0.873705	1.26059	1.28377
nnet	Hollow cylinder	151-200	0.07	0.003	170.134	0.807625	0.792757	1.17844	1.17332
nnet	Hollow cylinder	151-200	0.08	0.003	170.134	0.73691	0.698155	1.07525	1.0272
nnet	Hollow cylinder	151-200	0.09	0.003	170.134	0.677799	0.668997	0.989002	0.984928
nnet	Hollow cylinder	151-200	0.1	0.003	170.134	0.618195	0.598727	0.902031	0.871105
nnet	Hollow cylinder	151-200	0.11	0.003	170.134	0.581252	0.595728	0.848126	0.860652
nnet	Hollow cylinder	151-200	0.12	0.003	170.134	0.536159	0.539223	0.78233	0.814832
nnet	Hollow cylinder	151-200	0.13	0.003	170.134	0.515422	0.516561	0.752072	0.757125
nnet	Hollow cylinder	151-200	0.14	0.003	170.134	0.491811	0.470234	0.71762	0.700385
nnet	Hollow cylinder	151-200	0.15	0.003	170.134	0.472695	0.483476	0.689727	0.724619
nnet	Hollow cylinder	151-200	0.16	0.003	170.134	0.456071	0.47065	0.66547	0.699575
nnet	Hollow cylinder	151-200	0.18	0.003	170.134	0.42601	0.420864	0.621608	0.608282
nnet	Hollow cylinder	151-200	0.2	0.003	170.134	0.360214	0.393451	0.525601	0.588593
nnet	Hollow cylinder	151-200	0.02	0.004	170.134	1	0.997502	1.45914	1.46931
nnet	Hollow cylinder	151-200	0.03	0.004	170.134	0.989499	0.99028	1.44381	1.46168
nnet	Hollow cylinder	151-200	0.04	0.004	170.134	0.955968	0.972792	1.39489	1.42678
nnet	Hollow cylinder	151-200	0.05	0.004	170.134	0.902963	0.900993	1.31755	1.34248
nnet	Hollow cylinder	151-200	0.06	0.004	170.134	0.849712	0.84818	1.23985	1.27741
nnet	Hollow cylinder	151-200	0.07	0.004	170.134	0.783106	0.790092	1.14266	1.14138
nnet	Hollow cylinder	151-200	0.08	0.004	170.134	0.698651	0.712538	1.01943	1.05688
nnet	Hollow cylinder	151-200	0.09	0.004	170.134	0.651812	0.669923	0.951084	0.981472
nnet	Hollow cylinder	151-200	0.1	0.004	170.134	0.598573	0.597115	0.8734	0.860706
nnet	Hollow cylinder	151-200	0.11	0.004	170.134	0.554554	0.566307	0.80917	0.835495
nnet	Hollow cylinder	151-200	0.12	0.004	170.134	0.523408	0.50542	0.763724	0.73057
nnet	Hollow cylinder	151-200	0.13	0.004	170.134	0.496788	0.500319	0.724881	0.729476
nnet	Hollow cylinder	151-200	0.14	0.004	170.134	0.474717	0.471574	0.692677	0.687336
nnet	Hollow cylinder	151-200	0.15	0.004	170.134	0.455258	0.457594	0.664284	0.673376
nnet	Hollow cylinder	151-200	0.16	0.004	170.134	0.437124	0.435047	0.637824	0.634841
nnet	Hollow cylinder	151-200	0.18	0.004	170.134	0.403689	0.39693	0.589038	0.56612
nnet	Hollow cylinder	151-200	0.2	0.004	170.134	0.389292	0.400169	0.568031	0.570103
nnet	Hollow cylinder	151-200	0.02	0.005	170.134	1	0.997746	1.45914	1.46598
nnet	Hollow cylinder	151-200	0.03	0.005	170.134	0.981418	0.990048	1.43202	1.47064
nnet	Hollow cylinder	151-200	0.04	0.005	170.134	0.953338	0.964372	1.39105	1.45347
nnet	Hollow cylinder	151-200	0.05	0.005	170.134	0.903503	0.897974	1.31833	1.32772
nnet	Hollow cylinder	151-200	0.06	0.005	170.134	0.838395	0.837589	1.22333	1.2333
nnet	Hollow cylinder	151-200	0.07	0.005	170.134	0.771514	0.748392	1.12574	1.09224
nnet	Hollow cylinder	151-200	0.08	0.005	170.134	0.689644	0.693494	1.00628	1.01528
nnet	Hollow cylinder	151-200	0.09	0.005	170.134	0.638334	0.65103	0.931418	0.95944
nnet	Hollow cylinder	151-200	0.1	0.005	170.134	0.571664	0.601332	0.834137	0.868018
nnet	Hollow cylinder	151-200	0.11	0.005	170.134	0.546512	0.55442	0.797436	0.818839
nnet	Hollow cylinder	151-200	0.12	0.005	170.134	0.510236	0.498403	0.744504	0.719413
nnet	Hollow cylinder	151-200	0.13	0.005	170.134	0.489618	0.492896	0.71442	0.722818
nnet	Hollow cylinder	151-200	0.14	0.005	170.134	0.469113	0.479712	0.6845	0.689533
nnet	Hollow cylinder	151-200	0.15	0.005	170.134	0.449002	0.463472	0.655156	0.670345
nnet	Hollow cylinder	151-200	0.16	0.005	170.134	0.424066	0.432663	0.61877	0.626644
nnet	Hollow cylinder	151-200	0.18	0.005	170.134	0.392949	0.424218	0.573366	0.601687
nnet	Hollow cylinder	151-200	0.2	0.005	170.134	0.363028	0.394665	0.529708	0.567285
nnet	Hollow cylinder	201-250	0.02	0.001	219.409	0.982869	0.984446	3.07601	3.17398
nnet	Hollow cylinder	201-250	0.03	0.001	219.409	0.964142	0.963535	3.0174	3.03121
nnet	Hollow cylinder	201-250	0.04	0.001	219.409	0.905167	0.927172	2.83283	2.85021
nnet	Hollow cylinder	201-250	0.05	0.001	219.409	0.85346	0.861116	2.671	2.65907
nnet	Hollow cylinder	201-250	0.06	0.001	219.409	0.783332	0.800163	2.45153	2.47804
nnet	Hollow cylinder	201-250	0.07	0.001	219.409	0.710149	0.709362	2.2225	2.19665
nnet	Hollow cylinder	201-250	0.08	0.001	219.409	0.644398	0.678477	2.01672	2.09928
nnet	Hollow cylinder	201-250	0.09	0.001	219.409	0.588523	0.599927	1.84185	1.86044
nnet	Hollow cylinder	201-250	0.1	0.001	219.409	0.542573	0.488668	1.69805	1.55855
nnet	Hollow cylinder	201-250	0.11	0.001	219.409	0.481842	0.495454	1.50798	1.54013
nnet	Hollow cylinder	201-250	0.12	0.001	219.409	0.474124	0.483699	1.48383	1.51391
nnet	Hollow cylinder	201-250	0.13	0.001	219.409	0.445382	0.432954	1.39388	1.37797
nnet	Hollow cylinder	201-250	0.14	0.001	219.409	0.411281	0.427334	1.28715	1.32532
nnet	Hollow cylinder	201-250	0.15	0.001	219.409	0.416919	0.389124	1.3048	1.21897
nnet	Hollow cylinder	201-250	0.16	0.001	219.409	0.382307	0.397769	1.19648	1.26826
nnet	Hollow cylinder	201-250	0.18	0.001	219.409	0.368239	0.316101	1.15245	0.97608
nnet	Hollow cylinder	201-250	0.2	0.001	219.409	0.341577	0.317419	1.06901	0.978562
nnet	Hollow cylinder	201-250	0.02	0.002	219.409	0.980986	0.978647	3.07011	3.08483
nnet	Hollow cylinder	201-250	0.03	0.002	219.409	0.945804	0.958786	2.96001	3.0051
nnet	Hollow cylinder	201-250	0.04	0.002	219.409	0.881905	0.882311	2.76003	2.81785
nnet	Hollow cylinder	201-250	0.05	0.002	219.409	0.82292	0.815879	2.57543	2.51854
nnet	Hollow cylinder	201-250	0.06	0.002	219.409	0.746485	0.736357	2.33622	2.24245
nnet	Hollow cylinder	201-250	0.07	0.002	219.409	0.672993	0.651846	2.10621	2.07188
nnet	Hollow cylinder	201-250	0.08	0.002	219.409	0.600079	0.593224	1.87802	1.80784
nnet	Hollow cylinder	201-250	0.09	0.002	219.409	0.540951	0.557069	1.69297	1.69583
nnet	Hollow cylinder	201-250	0.1	0.002	219.409	0.506063	0.474845	1.58379	1.47274
nnet	Hollow cylinder	201-250	0.11	0.002	219.409	0.462218	0.442251	1.44657	1.42742
nnet	Hollow cylinder	201-250	0.12	0.002	219.409	0.438765	0.446468	1.37317	1.38498
nnet	Hollow cylinder	201-250	0.13	0.002	219.409	0.413803	0.448282	1.29505	1.40403
nnet	Hollow cylinder	201-250	0.14	0.002	219.409	0.398904	0.398143	1.24842	1.23646
nnet	Hollow cylinder	201-250	0.15	0.002	219.409	0.387462	0.336575	1.21261	1.04806
nnet	Hollow cylinder	201-250	0.16	0.002	219.409	0.364123	0.3586	1.13957	1.09802
nnet	Hollow cylinder	201-250	0.18	0.002	219.409	0.331777	0.321351	1.03834	0.996437
nnet	Hollow cylinder	201-250	0.2	0.002	219.409	0.303337	0.303566	0.94933	0.91015
nnet	Hollow cylinder	201-250	0.02	0.003	219.409	0.963671	0.975981	3.01593	3.04414
nnet	Hollow cylinder	201-250	0.03	0.003	219.409	0.932668	0.944058	2.9189	2.92456
nnet	Hollow cylinder	201-250	0.04	0.003	219.409	0.861292	0.895335	2.69552	2.77221
nnet	Hollow cylinder	201-250	0.05	0.003	219.409	0.791986	0.781298	2.47862	2.43388
nnet	Hollow cylinder	201-250	0.06	0.003	219.409	0.717933	0.697772	2.24686	2.16239
nnet	Hollow cylinder	201-250	0.07	0.003	219.409	0.63442	0.600742	1.9855	1.87179
nnet	Hollow cylinder	201-250	0.08	0.003	219.409	0.580894	0.534871	1.81798	1.66736
nnet	Hollow cylinder	201-250	0.09	0.003	219.409	0.525363	0.505933	1.64419	1.57131
nnet	Hollow cylinder	201-250	0.1	0.003	219.409	0.47897	0.440957	1.49899	1.39433
nnet	Hollow cylinder	201-250	0.11	0.003	219.409	0.435861	0.442814	1.36408	1.40903
nnet	Hollow cylinder	201-250	0.12	0.003	219.409	0.416731	0.403161	1.30421	1.3163
nnet	Hollow cylinder	201-250	0.13	0.003	219.409	0.380218	0.393166	1.18994	1.22243
nnet	Hollow cylinder	201-250	0.14	0.003	219.409	0.368305	0.391619	1.15266	1.23743
nnet	Hollow cylinder	201-250	0.15	0.003	219.409	0.349878	0.331752	1.09499	1.02822
nnet	Hollow cylinder	201-250	0.16	0.003	219.409	0.345037	0.305393	1.07983	0.925658
nnet	Hollow cylinder	201-250	0.18	0.003	219.409	0.314271	0.335057	0.983548	1.0373
nnet	Hollow cylinder	201-250	0.2	0.003	219.409	0.287185	0.326289	0.898779	0.999872
nnet	Hollow cylinder	201-250	0.02	0.004	219.409	0.961232	0.967763	3.00829	3.0693
nnet	Hollow cylinder	201-250	0.03	0.004	219.409	0.908453	0.941373	2.84311	2.93949
nnet	Hollow cylinder	201-250	0.04	0.004	219.409	0.841223	0.865953	2.63271	2.70485
nnet	Hollow cylinder	201-250	0.05	0.004	219.409	0.765173	0.767077	2.3947	2.42971
nnet	Hollow cylinder	201-250	0.06	0.004	219.409	0.683975	0.72103	2.14058	2.19717
nnet	Hollow cylinder	201-250	0.07	0.004	219.409	0.617477	0.611989	1.93247	1.91212
nnet	Hollow cylinder	201-250	0.08	0.004	219.409	0.551552	0.503176	1.72615	1.57142
nnet	Hollow cylinder	201-250	0.09	0.004	219.409	0.489515	0.475212	1.532	1.49013
nnet	Hollow cylinder	201-250	0.1	0.004	219.409	0.458879	0.49021	1.43612	1.54224
nnet	Hollow cylinder	201-250	0.11	0.004	219.409	0.422063	0.41948	1.3209	1.27635
nnet	Hollow cylinder	201-250	0.12	0.004	219.409	0.40214	0.41513	1.25855	1.27196
nnet	Hollow cylinder	201-250	0.13	0.004	219.409	0.377081	0.349508	1.18012	1.09887
nnet	Hollow cylinder	201-250	0.14	0.004	219.409	0.348361	0.388103	1.09024	1.2205
nnet	Hollow cylinder	201-250	0.15	0.004	219.409	0.353448	0.344399	1.10616	1.0545
nnet	Hollow cylinder	201-250	0.16	0.004	219.409	0.326385	0.307561	1.02146	0.949506
nnet	Hollow cylinder	201-250	0.18	0.004	219.409	0.301645	0.309905	0.944035	0.96647
nnet	Hollow cylinder	201-250	0.2	0.004	219.409	0.276128	0.272437	0.864176	0.870156
nnet	Hollow cylinder	201-250	0.02	0.005	219.409	0.933607	0.973584	2.92184	3.04231
nnet	Hollow cylinder	201-250	0.03	0.005	219.409	0.90815	0.907109	2.84216	2.83444
nnet	Hollow cylinder	201-250	0.04	0.005	219.409	0.833941	0.82416	2.60992	2.61935
nnet	Hollow cylinder	201-250	0.05	0.005	219.409	0.731261	0.752796	2.28857	2.40121
nnet	Hollow cylinder	201-250	0.06	0.005	219.409	0.676236	0.645314	2.11636	2.02851
nnet	Hollow cylinder	201-250	0.07	0.005	219.409	0.607561	0.569111	1.90144	1.75388
nnet	Hollow cylinder	201-250	0.08	0.005	219.409	0.540211	0.491923	1.69065	1.54914
nnet	Hollow cylinder	201-250	0.09	0.005	219.409	0.502403	0.485554	1.57233	1.50573
nnet	Hollow cylinder	201-250	0.1	0.005	219.409	0.449712	0.463466	1.40743	1.47732
nnet	Hollow cylinder	201-250	0.11	0.005	219.409	0.419432	0.408655	1.31266	1.24564
nnet	Hollow cylinder	201-250	0.12	0.005	219.409	0.388066	0.415136	1.2145	1.31481
nnet	Hollow cylinder	201-250	0.13	0.005	219.409	0.370248	0.346106	1.15873	1.0521
nnet	Hollow cylinder	201-250	0.14	0.005	219.409	0.345594	0.360523	1.08158	1.15148
nnet	Hollow cylinder	201-250	0.15	0.005	219.409	0.327426	0.339929	1.02472	1.01739
nnet	Hollow cylinder	201-250	0.16	0.005	219.409	0.311056	0.325377	0.973487	1.01558
nnet	Hollow cylinder	201-250	0.18	0.005	219.409	0.304136	0.275129	0.951829	0.858177
nnet	Hollow cylinder	201-250	0.2	0.005	219.409	0.260552	0.268758	0.81543	0.865405
nnet	Hollow cylinder	251-300	0.02	0.001	269.454	0.877303	0.885091	5.08547	5.00888
nnet	Hollow cylinder	251-300	0.03	0.001	269.454	0.813266	0.827568	4.71426	4.81313
nnet	Hollow cylinder	251-300	0.04	0.001	269.454	0.740012	0.739455	4.28964	4.45688
nnet	Hollow cylinder	251-300	0.05	0.001	269.454	0.676229	0.636648	3.9199	3.56693
nnet	Hollow cylinder	251-300	0.06	0.001	269.454	0.589672	0.629436	3.41816	3.61739
nnet	Hollow cylinder	251-300	0.07	0.001	269.454	0.536879	0.54	3.11213	3.07779
nnet	Hollow cylinder	251-300	0.08	0.001	269.454	0.462204	0.502017	2.67926	2.75977
nnet	Hollow cylinder	251-300	0.09	0.001	269.454	0.447745	0.408699	2.59545	2.39119
nnet	Hollow cylinder	251-300	0.1	0.001	269.454	0.397991	0.41004	2.30704	2.57156
nnet	Hollow cylinder	251-300	0.11	0.001	269.454	0.379032	0.369372	2.19714	2.20645
nnet	Hollow cylinder	251-300	0.12	0.001	269.454	0.369412	0.356217	2.14137	2.07727
nnet	Hollow cylinder	251-300	0.13	0.001	269.454	0.353338	0.287153	2.0482	1.60519
nnet	Hollow cylinder	251-300	0.14	0.001	269.454	0.318679	0.331573	1.84729	1.91297
nnet	Hollow cylinder	251-300	0.15	0.001	269.454	0.314197	0.350158	1.82131	2.04221
nnet	Hollow cylinder	251-300	0.16	0.001	269.454	0.319621	0.269257	1.85275	1.58796
nnet	Hollow cylinder	251-300	0.18	0.001	269.454	0.273933	0.297448	1.58791	1.67233
nnet	Hollow cylinder	251-300	0.2	0.001	269.454	0.285362	0.261976	1.65416	1.53954
nnet	Hollow cylinder	251-300	0.02	0.002	269.454	0.85781	0.874073	4.97247	4.74299
nnet	Hollow cylinder	251-300	0.03	0.002	269.454	0.777979	0.789877	4.50972	4.64939
nnet	Hollow cylinder	251-300	0.04	0.002	269.454	0.702019	0.699983	4.0694	4.0174
nnet	Hollow cylinder	251-300	0.05	0.002	269.454	0.641024	0.618158	3.71583	3.5514
nnet	Hollow cylinder	251-300	0.06	0.002	269.454	0.553784	0.587845	3.21013	3.27298
nnet	Hollow cylinder	251-300	0.07	0.002	269.454	0.49764	0.487967	2.88467	2.76744
nnet	Hollow cylinder	251-300	0.08	0.002	269.454	0.441022	0.45815	2.55648	2.64997
nnet	Hollow cylinder	251-300	0.09	0.002	269.454	0.409722	0.402343	2.37504	2.31652
nnet	Hollow cylinder	251-300	0.1	0.002	269.454	0.374644	0.394793	2.1717	2.24753
nnet	Hollow cylinder	251-300	0.11	0.002	269.454	0.349595	0.370287	2.0265	2.12789
nnet	Hollow cylinder	251-300	0.12	0.002	269.454	0.331327	0.35491	1.9206	2.13197
nnet	Hollow cylinder	251-300	0.13	0.002	269.454	0.319428	0.305447	1.85163	1.81738
nnet	Hollow cylinder	251-300	0.14	0.002	269.454	0.310195	0.309647	1.79811	1.78459
nnet	Hollow cylinder	251-300	0.15	0.002	269.454	0.300842	0.293532	1.7439	1.77542
nnet	Hollow cylinder	251-300	0.16	0.002	269.454	0.276942	0.270033	1.60535	1.53944
nnet	Hollow cylinder	251-300	0.18	0.002	269.454	0.264716	0.244177	1.53448	1.4309
nnet	Hollow cylinder	251-300	0.2	0.002	269.454	0.271441	0.258174	1.57346	1.50437
nnet	Hollow cylinder	251-300	0.02	0.003	269.454	0.846554	0.80768	4.90723	4.77228
nnet	Hollow cylinder	251-300	0.03	0.003	269.454	0.75463	0.743604	4.37437	4.28017
nnet	Hollow cylinder	251-300	0.04	0.003	269.454	0.68341	0.67362	3.96153	3.68176
nnet	Hollow cylinder	251-300	0.05	0.003	269.454	0.596304	0.604133	3.4566	3.48041
nnet	Hollow cylinder	251-300	0.06	0.003	269.454	0.543109	0.535471	3.14824	3.05878
nnet	Hollow cylinder	251-300	0.07	0.003	269.454	0.466548	0.51175	2.70444	3.0056
nnet	Hollow cylinder	251-300	0.08	0.003	269.454	0.415948	0.45599	2.41113	2.45815
nnet	Hollow cylinder	251-300	0.09	0.003	269.454	0.393307	0.43641	2.27988	2.49582
nnet	Hollow cylinder	251-300	0.1	0.003	269.454	0.349905	0.359506	2.02829	2.1226
nnet	Hollow cylinder	251-300	0.11	0.003	269.454	0.325148	0.328341	1.88479	1.83413
nnet	Hollow cylinder	251-300	0.12	0.003	269.454	0.310267	0.326146	1.79853	1.96578
nnet	Hollow cylinder	251-300	0.13	0.003	269.454	0.290483	0.317282	1.68384	1.85674
nnet	Hollow cylinder	251-300	0.14	0.003	269.454	0.276673	0.278675	1.60379	1.6585
nnet	Hollow cylinder	251-300	0.15	0.003	269.454	0.261662	0.269161	1.51678	1.59316
nnet	Hollow cylinder	251-300	0.16	0.003	269.454	0.261741	0.273477	1.51723	1.5849
nnet	Hollow cylinder	251-300	0.18	0.003	269.454	0.248619	0.247644	1.44117	1.46831
nnet	Hollow cylinder	251-300	0.2	0.003	269.454	0.231942	0.214811	1.3445	1.32698
nnet	Hollow cylinder	251-300	0.02	0.004	269.454	0.813762	0.821176	4.71714	4.83692
nnet	Hollow cylinder	251-300	0.03	0.004	269.454	0.735469	0.773807	4.2633	4.2648
nnet	Hollow cylinder	251-300	0.04	0.004	269.454	0.658334	0.637944	3.81617	3.81861
nnet	Hollow cylinder	251-300	0.05	0.004	269.454	0.575669	0.559797	3.33699	3.43548
nnet	Hollow cylinder	251-300	0.06	0.004	269.454	0.514755	0.484977	2.98388	2.77828
nnet	Hollow cylinder	251-300	0.07	0.004	269.454	0.447677	0.465352	2.59505	2.64395
nnet	Hollow cylinder	251-300	0.08	0.004	269.454	0.400483	0.38657	2.32148	2.2623
nnet	Hollow cylinder	251-300	0.09	0.004	269.454	0.37603	0.381485	2.17973	2.22366
nnet	Hollow cylinder	251-300	0.1	0.004	269.454	0.338872	0.306717	1.96434	1.77831
nnet	Hollow cylinder	251-300	0.11	0.004	269.454	0.319549	0.32232	1.85233	1.90256
nnet	Hollow cylinder	251-300	0.12	0.004	269.454	0.310492	0.279663	1.79983	1.51974
nnet	Hollow cylinder	251-300	0.13	0.004	269.454	0.278496	0.284005	1.61436	1.62271
nnet	Hollow cylinder	251-300	0.14	0.004	269.454	0.280096	0.320363	1.62364	1.96198
nnet	Hollow cylinder	251-300	0.15	0.004	269.454	0.259384	0.269193	1.50357	1.5631
nnet	Hollow cylinder	251-300	0.16	0.004	269.454	0.259919	0.279018	1.50667	1.68039
nnet	Hollow cylinder	251-300	0.18	0.004	269.454	0.23826	0.295488	1.38112	1.72396
nnet	Hollow cylinder	251-300	0.2	0.004	269.454	0.230641	0.255277	1.33696	1.42629
nnet	Hollow cylinder	251-300	0.02	0.005	269.454	0.804741	0.817549	4.66485	4.67924
nnet	Hollow cylinder	251-300	0.03	0.005	269.454	0.716673	0.751475	4.15435	4.21512
nnet	Hollow cylinder	251-300	0.04	0.005	269.454	0.63498	0.640452	3.6808	3.62366
nnet	Hollow cylinder	251-300	0.05	0.005	269.454	0.558609	0.584777	3.23809	3.28196
nnet	Hollow cylinder	251-300	0.06	0.005	269.454	0.494794	0.509845	2.86817	2.9018
nnet	Hollow cylinder	251-300	0.07	0.005	269.454	0.441429	0.472173	2.55884	2.81604
nnet	Hollow cylinder	251-300	0.08	0.005	269.454	0.405148	0.347924	2.34853	2.10548
nnet	Hollow cylinder	251-300	0.09	0.005	269.454	0.367536	0.34078	2.1305	2.03663
nnet	Hollow cylinder	251-300	0.1	0.005	269.454	0.331596	0.388437	1.92217	2.24234
nnet	Hollow cylinder	251-300	0.11	0.005	269.454	0.309386	0.319479	1.79342	1.85931
nnet	Hollow cylinder	251-300	0.12	0.005	269.454	0.300145	0.286122	1.73985	1.61946
nnet	Hollow cylinder	251-300	0.13	0.005	269.454	0.285011	0.23913	1.65212	1.43136
nnet	Hollow cylinder	251-300	0.14	0.005	269.454	0.284875	0.248903	1.65134	1.44423
nnet	Hollow cylinder	251-300	0.15	0.005	269.454	0.265691	0.28044	1.54013	1.59813
nnet	Hollow cylinder	251-300	0.16	0.005	269.454	0.257439	0.21108	1.4923	1.23981
nnet	Hollow cylinder	251-300	0.18	0.005	269.454	0.230009	0.288254	1.33329	1.66147
nnet	Hollow cylinder	251-300	0.2	0.005	269.454	0.241034	0.223971	1.3972	1.29116
nnet	Hollow cylinder	301-350	0.02	0.001	319.564	0.738563	0.738109	7.14147	6.84326
nnet	Hollow cylinder	301-350	0.03	0.001	319.564	0.647523	0.627131	6.26117	6.17253
nnet	Hollow cylinder	301-350	0.04	0.001	319.564	0.568945	0.568142	5.50137	5.93511
nnet	Hollow cylinder	301-350	0.05	0.001	319.564	0.51989	0.536363	5.02703	5.26332
nnet	Hollow cylinder	301-350	0.06	0.001	319.564	0.457712	0.53072	4.42581	5.21312
nnet	Hollow cylinder	301-350	0.07	0.001	319.564	0.40246	0.404355	3.89155	3.82335
nnet	Hollow cylinder	301-350	0.08	0.001	319.564	0.381226	0.377822	3.68623	3.71963
nnet	Hollow cylinder	301-350	0.09	0.001	319.564	0.362551	0.416358	3.50566	3.68463
nnet	Hollow cylinder	301-350	0.1	0.001	319.564	0.323764	0.338766	3.13061	3.20444
nnet	Hollow cylinder	301-350	0.11	0.001	319.564	0.318344	0.307662	3.0782	3.03855
nnet	Hollow cylinder	301-350	0.12	0.001	319.564	0.305797	0.308177	2.95688	3.00007
nnet	Hollow cylinder	301-350	0.13	0.001	319.564	0.296158	0.26511	2.86367	2.60723
nnet	Hollow cylinder	301-350	0.14	0.001	319.564	0.285548	0.266075	2.76108	2.68964
nnet	Hollow cylinder	301-350	0.15	0.001	319.564	0.279063	0.305623	2.69838	2.82794
nnet	Hollow cylinder	301-350	0.16	0.001	319.564	0.264953	0.240744	2.56194	2.43129
nnet	Hollow cylinder	301-350	0.18	0.001	319.564	0.243476	0.291379	2.35427	2.73957
nnet	Hollow cylinder	301-350	0.2	0.001	319.564	0.254501	0.218162	2.46087	2.06991
nnet	Hollow cylinder	301-350	0.02	0.002	319.564	0.704929	0.661979	6.81625	6.23469
nnet	Hollow cylinder	301-350	0.03	0.002	319.564	0.632895	0.568196	6.11972	5.88753
nnet	Hollow cylinder	301-350	0.04	0.002	319.564	0.548402	0.519482	5.30272	5.02427
nnet	Hollow cylinder	301-350	0.05	0.002	319.564	0.482283	0.482853	4.6634	4.56545
nnet	Hollow cylinder	301-350	0.06	0.002	319.564	0.428606	0.438553	4.14437	3.87018
nnet	Hollow cylinder	301-350	0.07	0.002	319.564	0.385829	0.46196	3.73074	4.34365
nnet	Hollow cylinder	301-350	0.08	0.002	319.564	0.359895	0.282601	3.47998	2.80215
nnet	Hollow cylinder	301-350	0.09	0.002	319.564	0.331892	0.389468	3.2092	3.71127
nnet	Hollow cylinder	301-350	0.1	0.002	319.564	0.309297	0.28396	2.99072	2.58652
nnet	Hollow cylinder	301-350	0.11	0.002	319.564	0.295543	0.293605	2.85773	2.95933
nnet	Hollow cylinder	301-350	0.12	0.002	319.564	0.283694	0.279389	2.74315	2.7654
nnet	Hollow cylinder	301-350	0.13	0.002	319.564	0.277345	0.266765	2.68176	2.50226
nnet	Hollow cylinder	301-350	0.14	0.002	319.564	0.264919	0.252788	2.56161	2.42227
nnet	Hollow cylinder	301-350	0.15	0.002	319.564	0.260198	0.253939	2.51596	2.37986
nnet	Hollow cylinder	301-350	0.16	0.002	319.564	0.25097	0.301219	2.42673	2.43912
nnet	Hollow cylinder	301-350	0.18	0.002	319.564	0.231699	0.289137	2.24039	2.85367
nnet	Hollow cylinder	301-350	0.2	0.002	319.564	0.247578	0.199307	2.39393	1.94083
nnet	Hollow cylinder	301-350	0.02	0.003	319.564	0.674157	0.655842	6.5187	6.14601
nnet	Hollow cylinder	301-350	0.03	0.003	319.564	0.599219	0.634724	5.79409	5.76343
nnet	Hollow cylinder	301-350	0.04	0.003	319.564	0.528168	0.472635	5.10708	4.64027
nnet	Hollow cylinder	301-350	0.05	0.003	319.564	0.462252	0.446891	4.46971	4.04691
nnet	Hollow cylinder	301-350	0.06	0.003	319.564	0.41286	0.435085	3.99212	4.36128
nnet	Hollow cylinder	301-350	0.07	0.003	319.564	0.37388	0.35616	3.6152	3.45065
nnet	Hollow cylinder	301-350	0.08	0.003	319.564	0.33204	0.357852	3.21063	3.59284
nnet	Hollow cylinder	301-350	0.09	0.003	319.564	0.309759	0.367585	2.99519	3.36981
nnet	Hollow cylinder	301-350	0.1	0.003	319.564	0.293198	0.318637	2.83505	3.0489
nnet	Hollow cylinder	301-350	0.11	0.003	319.564	0.28112	0.287242	2.71827	2.93981
nnet	Hollow cylinder	301-350	0.12	0.003	319.564	0.261452	0.226136	2.52809	2.07352
nnet	Hollow cylinder	301-350	0.13	0.003	319.564	0.259785	0.184314	2.51197	1.74712
nnet	Hollow cylinder	301-350	0.14	0.003	319.564	0.251104	0.284063	2.42803	2.50188
nnet	Hollow cylinder	301-350	0.15	0.003	319.564	0.24372	0.249956	2.35663	2.44814
nnet	Hollow cylinder	301-350	0.16	0.003	319.564	0.236333	0.198482	2.2852	2.01269
nnet	Hollow cylinder	301-350	0.18	0.003	319.564	0.231746	0.203275	2.24085	2.08822
nnet	Hollow cylinder	301-350	0.2	0.003	319.564	0.227183	0.177725	2.19672	1.64565
nnet	Hollow cylinder	301-350	0.02	0.004	319.564	0.658974	0.656841	6.37189	6.88688
nnet	Hollow cylinder	301-350	0.03	0.004	319.564	0.574827	0.567349	5.55824	5.17319
nnet	Hollow cylinder	301-350	0.04	0.004	319.564	0.505569	0.561722	4.88856	5.21133
nnet	Hollow cylinder	301-350	0.05	0.004	319.564	0.440561	0.371402	4.25997	3.8899
nnet	Hollow cylinder	301-350	0.06	0.004	319.564	0.392966	0.391745	3.79975	3.80932
nnet	Hollow cylinder	301-350	0.07	0.004	319.564	0.35407	0.376145	3.42365	3.50456
nnet	Hollow cylinder	301-350	0.08	0.004	319.564	0.335362	0.353274	3.24275	3.58345
nnet	Hollow cylinder	301-350	0.09	0.004	319.564	0.294476	0.357837	2.84741	3.42736
nnet	Hollow cylinder	301-350	0.1	0.004	319.564	0.287591	0.262545	2.78084	2.35016
nnet	Hollow cylinder	301-350	0.11	0.004	319.564	0.268147	0.288767	2.59282	2.87337
nnet	Hollow cylinder	301-350	0.12	0.004	319.564	0.255622	0.345941	2.47171	3.32451
nnet	Hollow cylinder	301-350	0.13	0.004	319.564	0.25297	0.261967	2.44607	2.52807
nnet	Hollow cylinder	301-350	0.14	0.004	319.564	0.230073	0.28537	2.22467	3.07993
nnet	Hollow cylinder	301-350	0.15	0.004	319.564	0.251936	0.189395	2.43607	1.84112
nnet	Hollow cylinder	301-350	0.16	0.004	319.564	0.230202	0.21762	2.22592	2.1754
nnet	Hollow cylinder	301-350	0.18	0.004	319.564	0.239851	0.187051	2.31922	1.66307
nnet	Hollow cylinder	301-350	0.2	0.004	319.564	0.212834	0.258122	2.05798	2.51087
nnet	Hollow cylinder	301-350	0.02	0.005	319.564	0.638242	0.686017	6.17143	6.3823
nnet	Hollow cylinder	301-350	0.03	0.005	319.564	0.571198	0.539827	5.52315	5.85369
nnet	Hollow cylinder	301-350	0.04	0.005	319.564	0.5026	0.432448	4.85985	4.09444
nnet	Hollow cylinder	301-350	0.05	0.005	319.564	0.44083	0.377475	4.26257	3.77302
nnet	Hollow cylinder	301-350	0.06	0.005	319.564	0.38147	0.423756	3.68859	3.86805
nnet	Hollow cylinder	301-350	0.07	0.005	319.564	0.355571	0.292245	3.43817	3.00811
nnet	Hollow cylinder	301-350	0.08	0.005	319.564	0.33426	0.340391	3.2321	3.36674
nnet	Hollow cylinder	301-350	0.09	0.005	319.564	0.305354	0.305001	2.9526	2.91419
nnet	Hollow cylinder	301-350	0.1	0.005	319.564	0.275379	0.327237	2.66275	2.94011
nnet	Hollow cylinder	301-350	0.11	0.005	319.564	0.273722	0.286633	2.64674	2.72929
nnet	Hollow cylinder	301-350	0.12	0.005	319.564	0.262082	0.316771	2.53418	2.93114
nnet	Hollow cylinder	301-350	0.13	0.005	319.564	0.246106	0.175802	2.3797	1.92381
nnet	Hollow cylinder	301-350	0.14	0.005	319.564	0.241394	0.259733	2.33414	2.72569
nnet	Hollow cylinder	301-350	0.15	0.005	319.564	0.249606	0.24625	2.41354	2.20928
nnet	Hollow cylinder	301-350	0.16	0.005	319.564	0.23031	0.244483	2.22696	2.41267
nnet	Hollow cylinder	301-350	0.18	0.005	319.564	0.220987	0.226588	2.13682	2.28708
nnet	Hollow cylinder	301-350	0.2	0.005	319.564	0.218008	0.211073	2.10801	2.17253
nnet	Hollow cylinder	>350	0.02	0.001	382.091	0.584851	0.53303	9.66658	10.7529
nnet	Hollow cylinder	>350	0.03	0.001	382.091	0.513584	0.536761	8.48867	7.37732
nnet	Hollow cylinder	>350	0.04	0.001	382.091	0.451439	0.467026	7.46151	7.49961
nnet	Hollow cylinder	>350	0.05	0.001	382.091	0.407421	0.399372	6.73396	5.59312
nnet	Hollow cylinder	>350	0.06	0.001	382.091	0.352949	0.331214	5.83364	5.15463
nnet	Hollow cylinder	>350	0.07	0.001	382.091	0.344422	0.324942	5.6927	7.09955
nnet	Hollow cylinder	>350	0.08	0.001	382.091	0.325055	0.312305	5.3726	4.24877
nnet	Hollow cylinder	>350	0.09	0.001	382.091	0.314832	0.314698	5.20363	6.80656
nnet	Hollow cylinder	>350	0.1	0.001	382.091	0.279182	0.241097	4.6144	4.00561
nnet	Hollow cylinder	>350	0.11	0.001	382.091	0.280595	0.36391	4.63775	5.3716
nnet	Hollow cylinder	>350	0.12	0.001	382.091	0.259234	0.346194	4.28469	5.00485
nnet	Hollow cylinder	>350	0.13	0.001	382.091	0.261221	0.25971	4.31754	4.15567
nnet	Hollow cylinder	>350	0.14	0.001	382.091	0.250887	0.22896	4.14674	3.69762
nnet	Hollow cylinder	>350	0.15	0.001	382.091	0.239286	0.289392	3.95498	4.06781
nnet	Hollow cylinder	>350	0.16	0.001	382.091	0.246244	0.283986	4.07	4.53198
nnet	Hollow cylinder	>350	0.18	0.001	382.091	0.247903	0.218983	4.09742	3.27877
nnet	Hollow cylinder	>350	0.02	0.002	382.091	0.543333	0.556654	8.98037	8.56401
nnet	Hollow cylinder	>350	0.03	0.002	382.091	0.472354	0.511456	7.8072	8.33656
nnet	Hollow cylinder	>350	0.05	0.002	382.091	0.392126	0.350082	6.48117	4.95526
nnet	Hollow cylinder	>350	0.06	0.002	382.091	0.360035	0.408429	5.95076	6.80293
nnet	Hollow cylinder	>350	0.07	0.002	382.091	0.334465	0.199219	5.52814	2.83524
nnet	Hollow cylinder	>350	0.08	0.002	382.091	0.291242	0.310642	4.81373	5.18059
nnet	Hollow cylinder	>350	0.09	0.002	382.091	0.287029	0.295581	4.7441	4.13471
nnet	Hollow cylinder	>350	0.1	0.002	382.091	0.270861	0.221151	4.47686	3.58843
nnet	Hollow cylinder	>350	0.11	0.002	382.091	0.256772	0.294263	4.244	4.81216
nnet	Hollow cylinder	>350	0.12	0.002	382.091	0.249136	0.311261	4.11779	4.43618
nnet	Hollow cylinder	>350	0.13	0.002	382.091	0.249475	0.266077	4.12339	4.20992
nnet	Hollow cylinder	>350	0.14	0.002	382.091	0.238961	0.199649	3.94962	3.48743
nnet	Hollow cylinder	>350	0.15	0.002	382.091	0.235323	0.181905	3.88949	2.92246
nnet	Hollow cylinder	>350	0.18	0.002	382.091	0.21674	0.233142	3.58234	4.06197
nnet	Hollow cylinder	>350	0.2	0.002	382.091	0.238487	0.226286	3.94179	3.58022
nnet	Hollow cylinder	>350	0.02	0.003	382.091	0.498011	0.543075	8.23127	8.02784
nnet	Hollow cylinder	>350	0.03	0.003	382.091	0.45312	0.40872	7.48929	7.62922
nnet	Hollow cylinder	>350	0.04	0.003	382.091	0.406021	0.431589	6.71083	7.5088
nnet	Hollow cylinder	>350	0.05	0.003	382.091	0.360233	0.455533	5.95404	7.36236
nnet	Hollow cylinder	>350	0.06	0.003	382.091	0.324179	0.302488	5.35812	5.05594
nnet	Hollow cylinder	>350	0.07	0.003	382.091	0.308331	0.27092	5.09618	4.30966
nnet	Hollow cylinder	>350	0.08	0.003	382.091	0.288384	0.237846	4.76649	3.66913
nnet	Hollow cylinder	>350	0.09	0.003	382.091	0.266547	0.247179	4.40556	4.07903
nnet	Hollow cylinder	>350	0.1	0.003	382.091	0.259321	0.224132	4.28613	3.97232
nnet	Hollow cylinder	>350	0.11	0.003	382.091	0.23631	0.221475	3.9058	3.8101
nnet	Hollow cylinder	>350	0.12	0.003	382.091	0.235634	0.263596	3.89462	4.86682
nnet	Hollow cylinder	>350	0.13	0.003	382.091	0.228508	0.222177	3.77685	3.49365
nnet	Hollow cylinder	>350	0.14	0.003	382.091	0.232114	0.234046	3.83644	3.36693
nnet	Hollow cylinder	>350	0.16	0.003	382.091	0.19861	0.204379	3.28269	2.85369
nnet	Hollow cylinder	>350	0.18	0.003	382.091	0.202105	0.202249	3.34045	2.93863
nnet	Hollow cylinder	>350	0.2	0.003	382.091	0.202478	0.192572	3.34662	2.77479
nnet	Hollow cylinder	>350	0.03	0.004	382.091	0.469983	0.439108	7.76801	7.62034
nnet	Hollow cylinder	>350	0.04	0.004	382.091	0.376247	0.479609	6.21872	7.0667
nnet	Hollow cylinder	>350	0.05	0.004	382.091	0.349766	0.383682	5.78102	5.49254
nnet	Hollow cylinder	>350	0.06	0.004	382.091	0.350006	0.267837	5.78499	7.5915
nnet	Hollow cylinder	>350	0.07	0.004	382.091	0.324437	0.263318	5.36239	4.14034
nnet	Hollow cylinder	>350	0.08	0.004	382.091	0.279638	0.200822	4.62193	3.11208
nnet	Hollow cylinder	>350	0.09	0.004	382.091	0.266718	0.251938	4.40839	3.9683
nnet	Hollow cylinder	>350	0.1	0.004	382.091	0.250902	0.2514	4.14699	4.51955
nnet	Hollow cylinder	>350	0.11	0.004	382.091	0.24054	0.254905	3.97571	3.75569
nnet	Hollow cylinder	>350	0.12	0.004	382.091	0.234405	0.236973	3.87431	3.64053
nnet	Hollow cylinder	>350	0.14	0.004	382.091	0.218583	0.224197	3.6128	4.47187
nnet	Hollow cylinder	>350	0.15	0.004	382.091	0.215396	0.250271	3.56012	4.06174
nnet	Hollow cylinder	>350	0.16	0.004	382.091	0.202705	0.217974	3.35037	3.59476
nnet	Hollow cylinder	>350	0.18	0.004	382.091	0.222392	0.189912	3.67576	3.11611
nnet	Hollow cylinder	>350	0.03	0.005	382.091	0.404197	0.522407	6.68069	8.86266
nnet	Hollow cylinder	>350	0.05	0.005	382.091	0.363169	0.325589	6.00256	4.78757
nnet	Hollow cylinder	>350	0.06	0.005	382.091	0.283099	0.359215	4.67914	5.8434
nnet	Hollow cylinder	>350	0.07	0.005	382.091	0.305491	0.239757	5.04924	4.4899
nnet	Hollow cylinder	>350	0.08	0.005	382.091	0.270346	0.31573	4.46835	4.49722
nnet	Hollow cylinder	>350	0.09	0.005	382.091	0.267548	0.243554	4.42211	3.69914
nnet	Hollow cylinder	>350	0.1	0.005	382.091	0.255186	0.241458	4.21779	3.99395
nnet	Hollow cylinder	>350	0.11	0.005	382.091	0.245374	0.186997	4.05562	2.68569
nnet	Hollow cylinder	>350	0.12	0.005	382.091	0.23753	0.241134	3.92596	4.20546
nnet	Hollow cylinder	>350	0.13	0.005	382.091	0.222073	0.232286	3.67049	4.19002
nnet	Hollow cylinder	>350	0.14	0.005	382.091	0.206962	0.212529	3.42073	3.85233
nnet	Hollow cylinder	>350	0.15	0.005	382.091	0.224611	0.200331	3.71244	3.39063
nnet	Hollow cylinder	>350	0.16	0.005	382.091	0.199368	0.236221	3.29521	3.70911
nnet	Hollow cylinder	>350	0.2	0.005	382.091	0.194432	0.184417	3.21363	3.72672
knn	Hollow cylinder	<50	0.02	0.001	44.7117	0.999476	0.999738	0.0264705	0.0283797
knn	Hollow cylinder	<50	0.03	0.001	44.7117	0.999248	0.999644	0.0264645	0.0294093
knn	Hollow cylinder	<50	0.04	0.001	44.7117	0.998965	0.9995	0.026457	0.0285455
knn	Hollow cylinder	<50	0.05	0.001	44.7117	0.997795	0.998961	0.026426	0.028165
knn	Hollow cylinder	<50	0.06	0.001	44.7117	0.994717	0.997466	0.0263445	0.0259968
knn	Hollow cylinder	<50	0.07	0.001	44.7117	0.981718	0.994422	0.0260002	0.0274889
knn	Hollow cylinder	<50	0.08	0.001	44.7117	0.961448	0.986252	0.0254634	0.0250783
knn	Hollow cylinder	<50	0.09	0.001	44.7117	0.940341	0.92962	0.0249044	0.0236415
knn	Hollow cylinder	<50	0.1	0.001	44.7117	0.909289	0.927629	0.024082	0.0244907
knn	Hollow cylinder	<50	0.11	0.001	44.7117	0.872098	0.881346	0.023097	0.0230566
knn	Hollow cylinder	<50	0.12	0.001	44.7117	0.819866	0.926533	0.0217137	0.0239061
knn	Hollow cylinder	<50	0.13	0.001	44.7117	0.786825	0.767052	0.0208386	0.0202682
knn	Hollow cylinder	<50	0.14	0.001	44.7117	0.742318	0.783712	0.0196599	0.0218296
knn	Hollow cylinder	<50	0.15	0.001	44.7117	0.696708	0.577177	0.0184519	0.0141
knn	Hollow cylinder	<50	0.16	0.001	44.7117	0.65297	0.634615	0.0172935	0.0185929
knn	Hollow cylinder	<50	0.18	0.001	44.7117	0.59558	0.689509	0.0157736	0.020274
knn	Hollow cylinder	<50	0.2	0.001	44.7117	0.636458	0.533517	0.0168562	0.0152875
knn	Hollow cylinder	<50	0.02	0.002	44.7117	0.999443	0.99964	0.0264697	0.0250615
knn	Hollow cylinder	<50	0.03	0.002	44.7117	0.998953	0.999585	0.0264567	0.0262519
knn	Hollow cylinder	<50	0.04	0.002	44.7117	0.998427	0.999479	0.0264428	0.0273688
knn	Hollow cylinder	<50	0.05	0.002	44.7117	0.995413	0.999	0.0263629	0.0263009
knn	Hollow cylinder	<50	0.06	0.002	44.7117	0.986535	0.994849	0.0261278	0.0267989
knn	Hollow cylinder	<50	0.07	0.002	44.7117	0.972627	0.983934	0.0257595	0.0263468
knn	Hollow cylinder	<50	0.08	0.002	44.7117	0.958213	0.972824	0.0253777	0.0282697
knn	Hollow cylinder	<50	0.09	0.002	44.7117	0.94329	0.92306	0.0249825	0.022237
knn	Hollow cylinder	<50	0.1	0.002	44.7117	0.894824	0.960036	0.0236989	0.0271473
knn	Hollow cylinder	<50	0.11	0.002	44.7117	0.853166	0.926521	0.0225956	0.0252838
knn	Hollow cylinder	<50	0.12	0.002	44.7117	0.822172	0.864544	0.0217748	0.020933
knn	Hollow cylinder	<50	0.13	0.002	44.7117	0.784944	0.756982	0.0207888	0.0200196
knn	Hollow cylinder	<50	0.14	0.002	44.7117	0.707429	0.817045	0.0187358	0.0226288
knn	Hollow cylinder	<50	0.15	0.002	44.7117	0.716192	0.683772	0.0189679	0.0171828
knn	Hollow cylinder	<50	0.16	0.002	44.7117	0.674304	0.624838	0.0178586	0.0183371
knn	Hollow cylinder	<50	0.18	0.002	44.7117	0.66805	0.658032	0.0176929	0.0173715
knn	Hollow cylinder	<50	0.2	0.002	44.7117	0.549959	0.776912	0.0145653	0.0220178
knn	Hollow cylinder	<50	0.02	0.003	44.7117	0.999129	0.999715	0.0264614	0.0259578
knn	Hollow cylinder	<50	0.03	0.003	44.7117	0.998342	0.999465	0.0264405	0.0253471
knn	Hollow cylinder	<50	0.04	0.003	44.7117	0.998181	0.999295	0.0264362	0.0274987
knn	Hollow cylinder	<50	0.05	0.003	44.7117	0.995893	0.997652	0.0263757	0.0272332
knn	Hollow cylinder	<50	0.06	0.003	44.7117	0.983712	0.997361	0.026053	0.0279348
knn	Hollow cylinder	<50	0.07	0.003	44.7117	0.956917	0.991806	0.0253434	0.0267385
knn	Hollow cylinder	<50	0.08	0.003	44.7117	0.942401	0.941337	0.0249589	0.0228521
knn	Hollow cylinder	<50	0.09	0.003	44.7117	0.889832	0.889339	0.0235667	0.0247368
knn	Hollow cylinder	<50	0.1	0.003	44.7117	0.846673	0.869162	0.0224236	0.0227175
knn	Hollow cylinder	<50	0.11	0.003	44.7117	0.815988	0.802847	0.021611	0.0191778
knn	Hollow cylinder	<50	0.12	0.003	44.7117	0.762434	0.882571	0.0201926	0.0221362
knn	Hollow cylinder	<50	0.13	0.003	44.7117	0.766617	0.665018	0.0203034	0.0167009
knn	Hollow cylinder	<50	0.14	0.003	44.7117	0.729774	0.821293	0.0193276	0.0216857
knn	Hollow cylinder	<50	0.15	0.003	44.7117	0.728966	0.692553	0.0193062	0.0190864
knn	Hollow cylinder	<50	0.16	0.003	44.7117	0.679799	0.813311	0.0180041	0.0205656
knn	Hollow cylinder	<50	0.18	0.003	44.7117	0.585336	0.686928	0.0155023	0.0164267
knn	Hollow cylinder	<50	0.2	0.003	44.7117	0.628904	0.360955	0.0166562	0.010785
knn	Hollow cylinder	<50	0.02	0.004	44.7117	0.999328	0.999748	0.0264666	0.0283376
knn	Hollow cylinder	<50	0.03	0.004	44.7117	0.995921	0.999478	0.0263764	0.0265247
knn	Hollow cylinder	<50	0.04	0.004	44.7117	0.993828	0.999126	0.026321	0.0269829
knn	Hollow cylinder	<50	0.05	0.004	44.7117	0.991498	0.98558	0.0262593	0.0251988
knn	Hollow cylinder	<50	0.06	0.004	44.7117	0.982693	0.984483	0.0260261	0.027816
knn	Hollow cylinder	<50	0.07	0.004	44.7117	0.965023	0.987265	0.0255581	0.0265831
knn	Hollow cylinder	<50	0.08	0.004	44.7117	0.939459	0.975063	0.024881	0.0275841
knn	Hollow cylinder	<50	0.09	0.004	44.7117	0.920274	0.93416	0.0243729	0.025979
knn	Hollow cylinder	<50	0.1	0.004	44.7117	0.85944	0.895905	0.0227618	0.0236307
knn	Hollow cylinder	<50	0.11	0.004	44.7117	0.781169	0.898047	0.0206888	0.0242854
knn	Hollow cylinder	<50	0.12	0.004	44.7117	0.757482	0.705493	0.0200615	0.0191326
knn	Hollow cylinder	<50	0.13	0.004	44.7117	0.691026	0.692547	0.0183014	0.0184972
knn	Hollow cylinder	<50	0.14	0.004	44.7117	0.628411	0.650976	0.0166431	0.0147892
knn	Hollow cylinder	<50	0.15	0.004	44.7117	0.600421	0.604815	0.0159018	0.016535
knn	Hollow cylinder	<50	0.16	0.004	44.7117	0.579067	0.50005	0.0153363	0.0120803
knn	Hollow cylinder	<50	0.18	0.004	44.7117	0.570262	0.431303	0.0151031	0.010435
knn	Hollow cylinder	<50	0.2	0.004	44.7117	0.497115	0.414656	0.0131658	0.0110208
knn	Hollow cylinder	<50	0.02	0.005	44.7117	0.998568	0.99974	0.0264465	0.0279868
knn	Hollow cylinder	<50	0.03	0.005	44.7117	0.998315	0.998952	0.0264398	0.027095
knn	Hollow cylinder	<50	0.04	0.005	44.7117	0.995933	0.998783	0.0263767	0.0272958
knn	Hollow cylinder	<50	0.05	0.005	44.7117	0.992956	0.997286	0.0262979	0.0278832
knn	Hollow cylinder	<50	0.06	0.005	44.7117	0.976768	0.994428	0.0258691	0.0266999
knn	Hollow cylinder	<50	0.07	0.005	44.7117	0.950005	0.987687	0.0251603	0.027124
knn	Hollow cylinder	<50	0.08	0.005	44.7117	0.924975	0.924223	0.0244974	0.0232589
knn	Hollow cylinder	<50	0.09	0.005	44.7117	0.856068	0.978128	0.0226725	0.0270198
knn	Hollow cylinder	<50	0.1	0.005	44.7117	0.859224	0.774697	0.0227561	0.0213591
knn	Hollow cylinder	<50	0.11	0.005	44.7117	0.816851	0.781847	0.0216338	0.0194779
knn	Hollow cylinder	<50	0.12	0.005	44.7117	0.724068	0.775428	0.0191765	0.0225057
knn	Hollow cylinder	<50	0.13	0.005	44.7117	0.696519	0.762841	0.0184469	0.0219482
knn	Hollow cylinder	<50	0.14	0.005	44.7117	0.657501	0.692182	0.0174135	0.0185873
knn	Hollow cylinder	<50	0.15	0.005	44.7117	0.646912	0.591413	0.0171331	0.0143361
knn	Hollow cylinder	<50	0.16	0.005	44.7117	0.621395	0.582518	0.0164573	0.0158289
knn	Hollow cylinder	<50	0.18	0.005	44.7117	0.516815	0.734279	0.0136876	0.0208592
knn	Hollow cylinder	<50	0.2	0.005	44.7117	0.551957	0.419314	0.0146183	0.0123785
knn	Hollow cylinder	51-100	0.02	0.001	81.0501	0.999353	0.999678	0.157654	0.171175
knn	Hollow cylinder	51-100	0.03	0.001	81.0501	0.999232	0.999492	0.157635	0.169787
knn	Hollow cylinder	51-100	0.04	0.001	81.0501	0.998411	0.999016	0.157505	0.168664
knn	Hollow cylinder	51-100	0.05	0.001	81.0501	0.996076	0.997962	0.157137	0.165893
knn	Hollow cylinder	51-100	0.06	0.001	81.0501	0.991372	0.995554	0.156395	0.169925
knn	Hollow cylinder	51-100	0.07	0.001	81.0501	0.978658	0.986991	0.154389	0.167238
knn	Hollow cylinder	51-100	0.08	0.001	81.0501	0.942858	0.966069	0.148742	0.162127
knn	Hollow cylinder	51-100	0.09	0.001	81.0501	0.915154	0.922738	0.144371	0.152763
knn	Hollow cylinder	51-100	0.1	0.001	81.0501	0.887076	0.8795	0.139942	0.144458
knn	Hollow cylinder	51-100	0.11	0.001	81.0501	0.836481	0.825858	0.13196	0.139125
knn	Hollow cylinder	51-100	0.12	0.001	81.0501	0.81516	0.773847	0.128596	0.131686
knn	Hollow cylinder	51-100	0.13	0.001	81.0501	0.749419	0.768601	0.118225	0.123062
knn	Hollow cylinder	51-100	0.14	0.001	81.0501	0.699199	0.704647	0.110303	0.121462
knn	Hollow cylinder	51-100	0.15	0.001	81.0501	0.666915	0.659919	0.10521	0.109353
knn	Hollow cylinder	51-100	0.16	0.001	81.0501	0.641823	0.613504	0.101252	0.100316
knn	Hollow cylinder	51-100	0.18	0.001	81.0501	0.622455	0.59262	0.098196	0.0980871
knn	Hollow cylinder	51-100	0.2	0.001	81.0501	0.576357	0.599402	0.0909238	0.101746
knn	Hollow cylinder	51-100	0.02	0.002	81.0501	0.999045	0.999643	0.157605	0.169317
knn	Hollow cylinder	51-100	0.03	0.002	81.0501	0.998976	0.99943	0.157595	0.167617
knn	Hollow cylinder	51-100	0.04	0.002	81.0501	0.997328	0.998859	0.157335	0.166362
knn	Hollow cylinder	51-100	0.05	0.002	81.0501	0.992927	0.996425	0.15664	0.168432
knn	Hollow cylinder	51-100	0.06	0.002	81.0501	0.978225	0.988992	0.154321	0.168904
knn	Hollow cylinder	51-100	0.07	0.002	81.0501	0.962376	0.969475	0.151821	0.164862
knn	Hollow cylinder	51-100	0.08	0.002	81.0501	0.933866	0.946968	0.147323	0.158649
knn	Hollow cylinder	51-100	0.09	0.002	81.0501	0.890814	0.907616	0.140531	0.152733
knn	Hollow cylinder	51-100	0.1	0.002	81.0501	0.857966	0.831085	0.135349	0.140612
knn	Hollow cylinder	51-100	0.11	0.002	81.0501	0.834723	0.789618	0.131683	0.131034
knn	Hollow cylinder	51-100	0.12	0.002	81.0501	0.76594	0.744019	0.120832	0.12264
knn	Hollow cylinder	51-100	0.13	0.002	81.0501	0.716064	0.707064	0.112963	0.115856
knn	Hollow cylinder	51-100	0.14	0.002	81.0501	0.683076	0.658468	0.107759	0.11203
knn	Hollow cylinder	51-100	0.15	0.002	81.0501	0.656097	0.637033	0.103503	0.105158
knn	Hollow cylinder	51-100	0.16	0.002	81.0501	0.61576	0.586834	0.0971399	0.0981459
knn	Hollow cylinder	51-100	0.18	0.002	81.0501	0.593007	0.571574	0.0935504	0.0993917
knn	Hollow cylinder	51-100	0.2	0.002	81.0501	0.6078	0.550615	0.0958841	0.0943013
knn	Hollow cylinder	51-100	0.02	0.003	81.0501	0.99867	0.99961	0.157546	0.16508
knn	Hollow cylinder	51-100	0.03	0.003	81.0501	0.998462	0.999245	0.157514	0.169967
knn	Hollow cylinder	51-100	0.04	0.003	81.0501	0.996322	0.998416	0.157176	0.171375
knn	Hollow cylinder	51-100	0.05	0.003	81.0501	0.992614	0.994102	0.156591	0.168227
knn	Hollow cylinder	51-100	0.06	0.003	81.0501	0.974366	0.986611	0.153712	0.166298
knn	Hollow cylinder	51-100	0.07	0.003	81.0501	0.922926	0.960236	0.145597	0.164222
knn	Hollow cylinder	51-100	0.08	0.003	81.0501	0.921392	0.90746	0.145355	0.148207
knn	Hollow cylinder	51-100	0.09	0.003	81.0501	0.863093	0.868709	0.136158	0.146987
knn	Hollow cylinder	51-100	0.1	0.003	81.0501	0.809532	0.820881	0.127709	0.136839
knn	Hollow cylinder	51-100	0.11	0.003	81.0501	0.780816	0.769824	0.123178	0.124688
knn	Hollow cylinder	51-100	0.12	0.003	81.0501	0.744515	0.743944	0.117452	0.121187
knn	Hollow cylinder	51-100	0.13	0.003	81.0501	0.690669	0.669016	0.108957	0.1113
knn	Hollow cylinder	51-100	0.14	0.003	81.0501	0.667333	0.638879	0.105276	0.105074
knn	Hollow cylinder	51-100	0.15	0.003	81.0501	0.637182	0.615149	0.100519	0.103399
knn	Hollow cylinder	51-100	0.16	0.003	81.0501	0.612285	0.581618	0.0965917	0.0980853
knn	Hollow cylinder	51-100	0.18	0.003	81.0501	0.578894	0.523234	0.0913241	0.0861818
knn	Hollow cylinder	51-100	0.2	0.003	81.0501	0.496864	0.512245	0.0783833	0.0867985
knn	Hollow cylinder	51-100	0.02	0.004	81.0501	0.998438	0.999591	0.15751	0.170279
knn	Hollow cylinder	51-100	0.03	0.004	81.0501	0.998165	0.999213	0.157467	0.170109
knn	Hollow cylinder	51-100	0.04	0.004	81.0501	0.992544	0.998157	0.15658	0.170097
knn	Hollow cylinder	51-100	0.05	0.004	81.0501	0.987867	0.991837	0.155842	0.164107
knn	Hollow cylinder	51-100	0.06	0.004	81.0501	0.968838	0.977641	0.15284	0.163852
knn	Hollow cylinder	51-100	0.07	0.004	81.0501	0.940663	0.95341	0.148395	0.161686
knn	Hollow cylinder	51-100	0.08	0.004	81.0501	0.9112	0.923591	0.143747	0.15258
knn	Hollow cylinder	51-100	0.09	0.004	81.0501	0.87113	0.858255	0.137426	0.141318
knn	Hollow cylinder	51-100	0.1	0.004	81.0501	0.814599	0.812552	0.128508	0.139246
knn	Hollow cylinder	51-100	0.11	0.004	81.0501	0.77351	0.752577	0.122026	0.124346
knn	Hollow cylinder	51-100	0.12	0.004	81.0501	0.723935	0.697396	0.114205	0.115589
knn	Hollow cylinder	51-100	0.13	0.004	81.0501	0.664789	0.655169	0.104875	0.10899
knn	Hollow cylinder	51-100	0.14	0.004	81.0501	0.621299	0.6237	0.0980138	0.102698
knn	Hollow cylinder	51-100	0.15	0.004	81.0501	0.590745	0.596761	0.0931936	0.0966495
knn	Hollow cylinder	51-100	0.16	0.004	81.0501	0.575995	0.556712	0.0908667	0.0914867
knn	Hollow cylinder	51-100	0.18	0.004	81.0501	0.49356	0.535988	0.0778621	0.0877152
knn	Hollow cylinder	51-100	0.2	0.004	81.0501	0.475163	0.502925	0.0749599	0.0846044
knn	Hollow cylinder	51-100	0.02	0.005	81.0501	0.997609	0.999581	0.157379	0.170276
knn	Hollow cylinder	51-100	0.03	0.005	81.0501	0.997292	0.998999	0.157329	0.163377
knn	Hollow cylinder	51-100	0.04	0.005	81.0501	0.993227	0.997321	0.156688	0.169258
knn	Hollow cylinder	51-100	0.05	0.005	81.0501	0.982739	0.98909	0.155033	0.16832
knn	Hollow cylinder	51-100	0.06	0.005	81.0501	0.963616	0.978243	0.152016	0.162912
knn	Hollow cylinder	51-100	0.07	0.005	81.0501	0.929689	0.934901	0.146664	0.15671
knn	Hollow cylinder	51-100	0.08	0.005	81.0501	0.890568	0.904808	0.140493	0.151814
knn	Hollow cylinder	51-100	0.09	0.005	81.0501	0.844054	0.848101	0.133155	0.142495
knn	Hollow cylinder	51-100	0.1	0.005	81.0501	0.800817	0.765571	0.126334	0.125854
knn	Hollow cylinder	51-100	0.11	0.005	81.0501	0.720099	0.744593	0.1136	0.122652
knn	Hollow cylinder	51-100	0.12	0.005	81.0501	0.691511	0.71182	0.10909	0.12066
knn	Hollow cylinder	51-100	0.13	0.005	81.0501	0.691093	0.662734	0.109024	0.112478
knn	Hollow cylinder	51-100	0.14	0.005	81.0501	0.627109	0.606657	0.0989302	0.102691
knn	Hollow cylinder	51-100	0.15	0.005	81.0501	0.583324	0.591002	0.092023	0.0987645
knn	Hollow cylinder	51-100	0.16	0.005	81.0501	0.563747	0.557886	0.0889346	0.0934851
knn	Hollow cylinder	51-100	0.18	0.005	81.0501	0.559768	0.526417	0.0883068	0.0886018
knn	Hollow cylinder	51-100	0.2	0.005	81.0501	0.511025	0.498822	0.0806174	0.0824449
knn	Hollow cylinder	101-150	0.02	0.001	122.555	0.998187	0.999493	0.544414	0.57211
knn	Hollow cylinder	101-150	0.03	0.001	122.555	0.996875	0.999141	0.543698	0.568287
knn	Hollow cylinder	101-150	0.04	0.001	122.555	0.991106	0.997837	0.540552	0.56255
knn	Hollow cylinder	101-150	0.05	0.001	122.555	0.98315	0.99346	0.536213	0.573672
knn	Hollow cylinder	101-150	0.06	0.001	122.555	0.965137	0.98561	0.526388	0.567534
knn	Hollow cylinder	101-150	0.07	0.001	122.555	0.938227	0.953691	0.511712	0.540486
knn	Hollow cylinder	101-150	0.08	0.001	122.555	0.916187	0.909291	0.499691	0.511403
knn	Hollow cylinder	101-150	0.09	0.001	122.555	0.859069	0.847369	0.468539	0.47213
knn	Hollow cylinder	101-150	0.1	0.001	122.555	0.80051	0.796353	0.4366	0.447252
knn	Hollow cylinder	101-150	0.11	0.001	122.555	0.777386	0.744189	0.423988	0.417195
knn	Hollow cylinder	101-150	0.12	0.001	122.555	0.716654	0.705045	0.390865	0.391079
knn	Hollow cylinder	101-150	0.13	0.001	122.555	0.683542	0.672112	0.372806	0.371289
knn	Hollow cylinder	101-150	0.14	0.001	122.555	0.647506	0.635192	0.353151	0.355147
knn	Hollow cylinder	101-150	0.15	0.001	122.555	0.623977	0.637369	0.340319	0.357841
knn	Hollow cylinder	101-150	0.16	0.001	122.555	0.610698	0.579255	0.333076	0.323505
knn	Hollow cylinder	101-150	0.18	0.001	122.555	0.574473	0.592822	0.313319	0.334204
knn	Hollow cylinder	101-150	0.2	0.001	122.555	0.533855	0.556285	0.291166	0.318197
knn	Hollow cylinder	101-150	0.02	0.002	122.555	0.997209	0.99939	0.543881	0.568631
knn	Hollow cylinder	101-150	0.03	0.002	122.555	0.992879	0.998913	0.541519	0.57139
knn	Hollow cylinder	101-150	0.04	0.002	122.555	0.979193	0.99733	0.534055	0.571639
knn	Hollow cylinder	101-150	0.05	0.002	122.555	0.974097	0.987934	0.531275	0.561264
knn	Hollow cylinder	101-150	0.06	0.002	122.555	0.949886	0.965519	0.51807	0.540203
knn	Hollow cylinder	101-150	0.07	0.002	122.555	0.917219	0.919897	0.500254	0.517346
knn	Hollow cylinder	101-150	0.08	0.002	122.555	0.875737	0.889176	0.477629	0.489249
knn	Hollow cylinder	101-150	0.09	0.002	122.555	0.818525	0.831684	0.446426	0.468621
knn	Hollow cylinder	101-150	0.1	0.002	122.555	0.763765	0.75183	0.416559	0.420445
knn	Hollow cylinder	101-150	0.11	0.002	122.555	0.711671	0.700605	0.388147	0.397213
knn	Hollow cylinder	101-150	0.12	0.002	122.555	0.67586	0.653359	0.368616	0.372711
knn	Hollow cylinder	101-150	0.13	0.002	122.555	0.63249	0.628812	0.344962	0.352039
knn	Hollow cylinder	101-150	0.14	0.002	122.555	0.603572	0.596245	0.32919	0.337428
knn	Hollow cylinder	101-150	0.15	0.002	122.555	0.586984	0.591472	0.320142	0.331041
knn	Hollow cylinder	101-150	0.16	0.002	122.555	0.569269	0.543839	0.310481	0.308767
knn	Hollow cylinder	101-150	0.18	0.002	122.555	0.557389	0.514751	0.304002	0.2897
knn	Hollow cylinder	101-150	0.2	0.002	122.555	0.536275	0.500422	0.292486	0.289462
knn	Hollow cylinder	101-150	0.02	0.003	122.555	0.995937	0.999336	0.543186	0.581532
knn	Hollow cylinder	101-150	0.03	0.003	122.555	0.995197	0.998582	0.542783	0.563292
knn	Hollow cylinder	101-150	0.04	0.003	122.555	0.992226	0.996063	0.541163	0.556902
knn	Hollow cylinder	101-150	0.05	0.003	122.555	0.975895	0.982189	0.532256	0.570565
knn	Hollow cylinder	101-150	0.06	0.003	122.555	0.931805	0.959234	0.508209	0.545104
knn	Hollow cylinder	101-150	0.07	0.003	122.555	0.934996	0.910268	0.509949	0.511877
knn	Hollow cylinder	101-150	0.08	0.003	122.555	0.837819	0.830271	0.456949	0.465229
knn	Hollow cylinder	101-150	0.09	0.003	122.555	0.782797	0.778073	0.426939	0.44281
knn	Hollow cylinder	101-150	0.1	0.003	122.555	0.793099	0.728753	0.432558	0.414762
knn	Hollow cylinder	101-150	0.11	0.003	122.555	0.698892	0.707823	0.381178	0.398387
knn	Hollow cylinder	101-150	0.12	0.003	122.555	0.653848	0.658797	0.356611	0.365255
knn	Hollow cylinder	101-150	0.13	0.003	122.555	0.625111	0.599308	0.340937	0.339895
knn	Hollow cylinder	101-150	0.14	0.003	122.555	0.579276	0.578578	0.315939	0.324641
knn	Hollow cylinder	101-150	0.15	0.003	122.555	0.578094	0.541328	0.315294	0.305101
knn	Hollow cylinder	101-150	0.16	0.003	122.555	0.554874	0.540835	0.30263	0.302492
knn	Hollow cylinder	101-150	0.18	0.003	122.555	0.502786	0.494469	0.274221	0.279439
knn	Hollow cylinder	101-150	0.2	0.003	122.555	0.465135	0.487586	0.253686	0.271758
knn	Hollow cylinder	101-150	0.02	0.004	122.555	0.994549	0.999319	0.54243	0.570939
knn	Hollow cylinder	101-150	0.03	0.004	122.555	0.993133	0.998456	0.541657	0.564731
knn	Hollow cylinder	101-150	0.04	0.004	122.555	0.98288	0.993891	0.536065	0.565712
knn	Hollow cylinder	101-150	0.05	0.004	122.555	0.970531	0.974322	0.52933	0.559753
knn	Hollow cylinder	101-150	0.06	0.004	122.555	0.932392	0.943581	0.508529	0.530303
knn	Hollow cylinder	101-150	0.07	0.004	122.555	0.884801	0.906161	0.482573	0.512459
knn	Hollow cylinder	101-150	0.08	0.004	122.555	0.835648	0.839701	0.455765	0.472382
knn	Hollow cylinder	101-150	0.09	0.004	122.555	0.785241	0.780226	0.428272	0.43745
knn	Hollow cylinder	101-150	0.1	0.004	122.555	0.72168	0.707488	0.393606	0.391854
knn	Hollow cylinder	101-150	0.11	0.004	122.555	0.683739	0.648191	0.372913	0.363409
knn	Hollow cylinder	101-150	0.12	0.004	122.555	0.627453	0.623674	0.342214	0.348873
knn	Hollow cylinder	101-150	0.13	0.004	122.555	0.594115	0.602666	0.324032	0.336252
knn	Hollow cylinder	101-150	0.14	0.004	122.555	0.569199	0.570053	0.310443	0.314856
knn	Hollow cylinder	101-150	0.15	0.004	122.555	0.55991	0.5332	0.305376	0.302338
knn	Hollow cylinder	101-150	0.16	0.004	122.555	0.536709	0.531485	0.292723	0.304274
knn	Hollow cylinder	101-150	0.18	0.004	122.555	0.485627	0.505314	0.264862	0.278085
knn	Hollow cylinder	101-150	0.2	0.004	122.555	0.472443	0.458722	0.257672	0.254801
knn	Hollow cylinder	101-150	0.02	0.005	122.555	0.993275	0.999248	0.541735	0.56606
knn	Hollow cylinder	101-150	0.03	0.005	122.555	0.992574	0.997937	0.541353	0.558433
knn	Hollow cylinder	101-150	0.04	0.005	122.555	0.98072	0.992794	0.534887	0.565706
knn	Hollow cylinder	101-150	0.05	0.005	122.555	0.955061	0.971213	0.520893	0.549131
knn	Hollow cylinder	101-150	0.06	0.005	122.555	0.924697	0.937296	0.504332	0.541675
knn	Hollow cylinder	101-150	0.07	0.005	122.555	0.873442	0.884056	0.476378	0.500651
knn	Hollow cylinder	101-150	0.08	0.005	122.555	0.842936	0.831886	0.459739	0.459954
knn	Hollow cylinder	101-150	0.09	0.005	122.555	0.773784	0.7717	0.422024	0.421094
knn	Hollow cylinder	101-150	0.1	0.005	122.555	0.711448	0.697525	0.388025	0.384772
knn	Hollow cylinder	101-150	0.11	0.005	122.555	0.669335	0.645857	0.365057	0.363641
knn	Hollow cylinder	101-150	0.12	0.005	122.555	0.630504	0.620036	0.343878	0.351761
knn	Hollow cylinder	101-150	0.13	0.005	122.555	0.58769	0.597441	0.320527	0.333218
knn	Hollow cylinder	101-150	0.14	0.005	122.555	0.577695	0.558061	0.315076	0.314893
knn	Hollow cylinder	101-150	0.15	0.005	122.555	0.553359	0.520256	0.301803	0.289015
knn	Hollow cylinder	101-150	0.16	0.005	122.555	0.525591	0.504183	0.286659	0.279026
knn	Hollow cylinder	101-150	0.18	0.005	122.555	0.514284	0.470681	0.280492	0.266924
knn	Hollow cylinder	101-150	0.2	0.005	122.555	0.463682	0.472165	0.252893	0.268043
knn	Hollow cylinder	151-200	0.02	0.001	170.134	0.989336	0.99877	1.44358	1.4904
knn	Hollow cylinder	151-200	0.03	0.001	170.134	0.97504	0.997429	1.42272	1.46431
knn	Hollow cylinder	151-200	0.04	0.001	170.134	0.965512	0.991272	1.40881	1.4599
knn	Hollow cylinder	151-200	0.05	0.001	170.134	0.922162	0.966599	1.34556	1.42455
knn	Hollow cylinder	151-200	0.06	0.001	170.134	0.90842	0.926164	1.32551	1.36468
knn	Hollow cylinder	151-200	0.07	0.001	170.134	0.890534	0.870192	1.29941	1.31353
knn	Hollow cylinder	151-200	0.08	0.001	170.134	0.821373	0.772382	1.1985	1.12248
knn	Hollow cylinder	151-200	0.09	0.001	170.134	0.731783	0.756588	1.06777	1.08221
knn	Hollow cylinder	151-200	0.1	0.001	170.134	0.690292	0.691586	1.00723	1.01747
knn	Hollow cylinder	151-200	0.11	0.001	170.134	0.640086	0.664552	0.933974	0.988527
knn	Hollow cylinder	151-200	0.12	0.001	170.134	0.616664	0.610733	0.899797	0.899923
knn	Hollow cylinder	151-200	0.13	0.001	170.134	0.576496	0.608406	0.841187	0.874638
knn	Hollow cylinder	151-200	0.14	0.001	170.134	0.566754	0.557813	0.826972	0.835213
knn	Hollow cylinder	151-200	0.15	0.001	170.134	0.542821	0.536269	0.79205	0.786676
knn	Hollow cylinder	151-200	0.16	0.001	170.134	0.53339	0.510636	0.778289	0.761245
knn	Hollow cylinder	151-200	0.18	0.001	170.134	0.483202	0.483569	0.705058	0.70098
knn	Hollow cylinder	151-200	0.2	0.001	170.134	0.4555	0.459402	0.664637	0.661573
knn	Hollow cylinder	151-200	0.02	0.002	170.134	0.982681	0.998178	1.43387	1.49785
knn	Hollow cylinder	151-200	0.03	0.002	170.134	0.97201	0.995143	1.4183	1.48454
knn	Hollow cylinder	151-200	0.04	0.002	170.134	0.937588	0.982776	1.36807	1.45851
knn	Hollow cylinder	151-200	0.05	0.002	170.134	0.921386	0.945558	1.34443	1.40711
knn	Hollow cylinder	151-200	0.06	0.002	170.134	0.88514	0.874184	1.29154	1.2821
knn	Hollow cylinder	151-200	0.07	0.002	170.134	0.828384	0.816508	1.20873	1.18241
knn	Hollow cylinder	151-200	0.08	0.002	170.134	0.783835	0.768394	1.14372	1.14943
knn	Hollow cylinder	151-200	0.09	0.002	170.134	0.719139	0.718028	1.04932	1.0436
knn	Hollow cylinder	151-200	0.1	0.002	170.134	0.635284	0.640396	0.926967	0.935392
knn	Hollow cylinder	151-200	0.11	0.002	170.134	0.608691	0.587533	0.888163	0.867875
knn	Hollow cylinder	151-200	0.12	0.002	170.134	0.571327	0.565721	0.833645	0.823705
knn	Hollow cylinder	151-200	0.13	0.002	170.134	0.532576	0.523035	0.777102	0.766803
knn	Hollow cylinder	151-200	0.14	0.002	170.134	0.524606	0.505875	0.765472	0.738875
knn	Hollow cylinder	151-200	0.15	0.002	170.134	0.49303	0.489835	0.719399	0.725107
knn	Hollow cylinder	151-200	0.16	0.002	170.134	0.485185	0.460889	0.707951	0.663668
knn	Hollow cylinder	151-200	0.18	0.002	170.134	0.432291	0.43733	0.630772	0.633505
knn	Hollow cylinder	151-200	0.2	0.002	170.134	0.43081	0.412402	0.62861	0.581854
knn	Hollow cylinder	151-200	0.02	0.003	170.134	0.984762	0.997898	1.4369	1.4841
knn	Hollow cylinder	151-200	0.03	0.003	170.134	0.966666	0.991724	1.4105	1.49624
knn	Hollow cylinder	151-200	0.04	0.003	170.134	0.933729	0.977093	1.36244	1.48369
knn	Hollow cylinder	151-200	0.05	0.003	170.134	0.885413	0.931616	1.29194	1.39146
knn	Hollow cylinder	151-200	0.06	0.003	170.134	0.857578	0.873705	1.25132	1.28377
knn	Hollow cylinder	151-200	0.07	0.003	170.134	0.767426	0.792757	1.11978	1.17332
knn	Hollow cylinder	151-200	0.08	0.003	170.134	0.71206	0.698155	1.03899	1.0272
knn	Hollow cylinder	151-200	0.09	0.003	170.134	0.687755	0.668997	1.00353	0.984928
knn	Hollow cylinder	151-200	0.1	0.003	170.134	0.608457	0.598727	0.887823	0.871105
knn	Hollow cylinder	151-200	0.11	0.003	170.134	0.587214	0.595728	0.856826	0.860652
knn	Hollow cylinder	151-200	0.12	0.003	170.134	0.553033	0.539223	0.806952	0.814832
knn	Hollow cylinder	151-200	0.13	0.003	170.134	0.510513	0.516561	0.744908	0.757125
knn	Hollow cylinder	151-200	0.14	0.003	170.134	0.505744	0.470234	0.73795	0.700385
knn	Hollow cylinder	151-200	0.15	0.003	170.134	0.474369	0.483476	0.692169	0.724619
knn	Hollow cylinder	151-200	0.16	0.003	170.134	0.423303	0.47065	0.617657	0.699575
knn	Hollow cylinder	151-200	0.18	0.003	170.134	0.450686	0.420864	0.657613	0.608282
knn	Hollow cylinder	151-200	0.2	0.003	170.134	0.423846	0.393451	0.61845	0.588593
knn	Hollow cylinder	151-200	0.02	0.004	170.134	0.976827	0.997502	1.42532	1.46931
knn	Hollow cylinder	151-200	0.03	0.004	170.134	0.958324	0.99028	1.39833	1.46168
knn	Hollow cylinder	151-200	0.04	0.004	170.134	0.924082	0.972792	1.34836	1.42678
knn	Hollow cylinder	151-200	0.05	0.004	170.134	0.896239	0.900993	1.30774	1.34248
knn	Hollow cylinder	151-200	0.06	0.004	170.134	0.853198	0.84818	1.24493	1.27741
knn	Hollow cylinder	151-200	0.07	0.004	170.134	0.764303	0.790092	1.11522	1.14138
knn	Hollow cylinder	151-200	0.08	0.004	170.134	0.702141	0.712538	1.02452	1.05688
knn	Hollow cylinder	151-200	0.09	0.004	170.134	0.644224	0.669923	0.940011	0.981472
knn	Hollow cylinder	151-200	0.1	0.004	170.134	0.624531	0.597115	0.911276	0.860706
knn	Hollow cylinder	151-200	0.11	0.004	170.134	0.569453	0.566307	0.83091	0.835495
knn	Hollow cylinder	151-200	0.12	0.004	170.134	0.525435	0.50542	0.766682	0.73057
knn	Hollow cylinder	151-200	0.13	0.004	170.134	0.488661	0.500319	0.713024	0.729476
knn	Hollow cylinder	151-200	0.14	0.004	170.134	0.468383	0.471574	0.683435	0.687336
knn	Hollow cylinder	151-200	0.15	0.004	170.134	0.478571	0.457594	0.698301	0.673376
knn	Hollow cylinder	151-200	0.16	0.004	170.134	0.432054	0.435047	0.630427	0.634841
knn	Hollow cylinder	151-200	0.18	0.004	170.134	0.444681	0.39693	0.64885	0.56612
knn	Hollow cylinder	151-200	0.2	0.004	170.134	0.397883	0.400169	0.580565	0.570103
knn	Hollow cylinder	151-200	0.02	0.005	170.134	0.967396	0.997746	1.41156	1.46598
knn	Hollow cylinder	151-200	0.03	0.005	170.134	0.951186	0.990048	1.38791	1.47064
knn	Hollow cylinder	151-200	0.04	0.005	170.134	0.932226	0.964372	1.36025	1.45347
knn	Hollow cylinder	151-200	0.05	0.005	170.134	0.885637	0.897974	1.29227	1.32772
knn	Hollow cylinder	151-200	0.06	0.005	170.134	0.858623	0.837589	1.25285	1.2333
knn	Hollow cylinder	151-200	0.07	0.005	170.134	0.775269	0.748392	1.13122	1.09224
knn	Hollow cylinder	151-200	0.08	0.005	170.134	0.711544	0.693494	1.03824	1.01528
knn	Hollow cylinder	151-200	0.09	0.005	170.134	0.633361	0.65103	0.924161	0.95944
knn	Hollow cylinder	151-200	0.1	0.005	170.134	0.606678	0.601332	0.885226	0.868018
knn	Hollow cylinder	151-200	0.11	0.005	170.134	0.561839	0.55442	0.8198	0.818839
knn	Hollow cylinder	151-200	0.12	0.005	170.134	0.536709	0.498403	0.783132	0.719413
knn	Hollow cylinder	151-200	0.13	0.005	170.134	0.513263	0.492896	0.748921	0.722818
knn	Hollow cylinder	151-200	0.14	0.005	170.134	0.476526	0.479712	0.695317	0.689533
knn	Hollow cylinder	151-200	0.15	0.005	170.134	0.456287	0.463472	0.665785	0.670345
knn	Hollow cylinder	151-200	0.16	0.005	170.134	0.47316	0.432663	0.690405	0.626644
knn	Hollow cylinder	151-200	0.18	0.005	170.134	0.410337	0.424218	0.598737	0.601687
knn	Hollow cylinder	151-200	0.2	0.005	170.134	0.392584	0.394665	0.572834	0.567285
knn	Hollow cylinder	201-250	0.02	0.001	219.409	0.910195	0.984446	2.84857	3.17398
knn	Hollow cylinder	201-250	0.03	0.001	219.409	0.919991	0.963535	2.87922	3.03121
knn	Hollow cylinder	201-250	0.04	0.001	219.409	0.8724	0.927172	2.73028	2.85021
knn	Hollow cylinder	201-250	0.05	0.001	219.409	0.828512	0.861116	2.59293	2.65907
knn	Hollow cylinder	201-250	0.06	0.001	219.409	0.801851	0.800163	2.50949	2.47804
knn	Hollow cylinder	201-250	0.07	0.001	219.409	0.711076	0.709362	2.2254	2.19665
knn	Hollow cylinder	201-250	0.08	0.001	219.409	0.663732	0.678477	2.07723	2.09928
knn	Hollow cylinder	201-250	0.09	0.001	219.409	0.579016	0.599927	1.8121	1.86044
knn	Hollow cylinder	201-250	0.1	0.001	219.409	0.570013	0.488668	1.78392	1.55855
knn	Hollow cylinder	201-250	0.11	0.001	219.409	0.516196	0.495454	1.6155	1.54013
knn	Hollow cylinder	201-250	0.12	0.001	219.409	0.477145	0.483699	1.49328	1.51391
knn	Hollow cylinder	201-250	0.13	0.001	219.409	0.452853	0.432954	1.41726	1.37797
knn	Hollow cylinder	201-250	0.14	0.001	219.409	0.45459	0.427334	1.42269	1.32532
knn	Hollow cylinder	201-250	0.15	0.001	219.409	0.421503	0.389124	1.31914	1.21897
knn	Hollow cylinder	201-250	0.16	0.001	219.409	0.399935	0.397769	1.25164	1.26826
knn	Hollow cylinder	201-250	0.18	0.001	219.409	0.374721	0.316101	1.17274	0.97608
knn	Hollow cylinder	201-250	0.2	0.001	219.409	0.354667	0.317419	1.10997	0.978562
knn	Hollow cylinder	201-250	0.02	0.002	219.409	0.928156	0.978647	2.90477	3.08483
knn	Hollow cylinder	201-250	0.03	0.002	219.409	0.890843	0.958786	2.788	3.0051
knn	Hollow cylinder	201-250	0.04	0.002	219.409	0.90676	0.882311	2.83781	2.81785
knn	Hollow cylinder	201-250	0.05	0.002	219.409	0.815484	0.815879	2.55216	2.51854
knn	Hollow cylinder	201-250	0.06	0.002	219.409	0.716373	0.736357	2.24197	2.24245
knn	Hollow cylinder	201-250	0.07	0.002	219.409	0.654547	0.651846	2.04848	2.07188
knn	Hollow cylinder	201-250	0.08	0.002	219.409	0.588473	0.593224	1.8417	1.80784
knn	Hollow cylinder	201-250	0.09	0.002	219.409	0.606223	0.557069	1.89725	1.69583
knn	Hollow cylinder	201-250	0.1	0.002	219.409	0.531524	0.474845	1.66347	1.47274
knn	Hollow cylinder	201-250	0.11	0.002	219.409	0.469601	0.442251	1.46967	1.42742
knn	Hollow cylinder	201-250	0.12	0.002	219.409	0.454709	0.446468	1.42307	1.38498
knn	Hollow cylinder	201-250	0.13	0.002	219.409	0.406854	0.448282	1.2733	1.40403
knn	Hollow cylinder	201-250	0.14	0.002	219.409	0.403133	0.398143	1.26165	1.23646
knn	Hollow cylinder	201-250	0.15	0.002	219.409	0.393471	0.336575	1.23141	1.04806
knn	Hollow cylinder	201-250	0.16	0.002	219.409	0.383116	0.3586	1.19901	1.09802
knn	Hollow cylinder	201-250	0.18	0.002	219.409	0.334718	0.321351	1.04754	0.996437
knn	Hollow cylinder	201-250	0.2	0.002	219.409	0.340592	0.303566	1.06592	0.91015
knn	Hollow cylinder	201-250	0.02	0.003	219.409	0.890968	0.975981	2.78839	3.04414
knn	Hollow cylinder	201-250	0.03	0.003	219.409	0.848502	0.944058	2.65549	2.92456
knn	Hollow cylinder	201-250	0.04	0.003	219.409	0.883205	0.895335	2.7641	2.77221
knn	Hollow cylinder	201-250	0.05	0.003	219.409	0.777222	0.781298	2.43241	2.43388
knn	Hollow cylinder	201-250	0.06	0.003	219.409	0.673119	0.697772	2.10661	2.16239
knn	Hollow cylinder	201-250	0.07	0.003	219.409	0.619839	0.600742	1.93986	1.87179
knn	Hollow cylinder	201-250	0.08	0.003	219.409	0.586601	0.534871	1.83584	1.66736
knn	Hollow cylinder	201-250	0.09	0.003	219.409	0.51032	0.505933	1.59711	1.57131
knn	Hollow cylinder	201-250	0.1	0.003	219.409	0.483494	0.440957	1.51315	1.39433
knn	Hollow cylinder	201-250	0.11	0.003	219.409	0.452217	0.442814	1.41527	1.40903
knn	Hollow cylinder	201-250	0.12	0.003	219.409	0.414877	0.403161	1.29841	1.3163
knn	Hollow cylinder	201-250	0.13	0.003	219.409	0.388482	0.393166	1.2158	1.22243
knn	Hollow cylinder	201-250	0.14	0.003	219.409	0.369607	0.391619	1.15673	1.23743
knn	Hollow cylinder	201-250	0.15	0.003	219.409	0.366051	0.331752	1.1456	1.02822
knn	Hollow cylinder	201-250	0.16	0.003	219.409	0.371242	0.305393	1.16185	0.925658
knn	Hollow cylinder	201-250	0.18	0.003	219.409	0.312661	0.335057	0.97851	1.0373
knn	Hollow cylinder	201-250	0.2	0.003	219.409	0.317517	0.326289	0.993707	0.999872
knn	Hollow cylinder	201-250	0.02	0.004	219.409	0.90552	0.967763	2.83393	3.0693
knn	Hollow cylinder	201-250	0.03	0.004	219.409	0.872704	0.941373	2.73123	2.93949
knn	Hollow cylinder	201-250	0.04	0.004	219.409	0.841748	0.865953	2.63435	2.70485
knn	Hollow cylinder	201-250	0.05	0.004	219.409	0.753535	0.767077	2.35828	2.42971
knn	Hollow cylinder	201-250	0.06	0.004	219.409	0.704069	0.72103	2.20347	2.19717
knn	Hollow cylinder	201-250	0.07	0.004	219.409	0.665789	0.611989	2.08367	1.91212
knn	Hollow cylinder	201-250	0.08	0.004	219.409	0.545949	0.503176	1.70861	1.57142
knn	Hollow cylinder	201-250	0.09	0.004	219.409	0.527323	0.475212	1.65032	1.49013
knn	Hollow cylinder	201-250	0.1	0.004	219.409	0.444357	0.49021	1.39067	1.54224
knn	Hollow cylinder	201-250	0.11	0.004	219.409	0.443427	0.41948	1.38776	1.27635
knn	Hollow cylinder	201-250	0.12	0.004	219.409	0.415053	0.41513	1.29896	1.27196
knn	Hollow cylinder	201-250	0.13	0.004	219.409	0.400684	0.349508	1.25399	1.09887
knn	Hollow cylinder	201-250	0.14	0.004	219.409	0.368648	0.388103	1.15373	1.2205
knn	Hollow cylinder	201-250	0.15	0.004	219.409	0.358215	0.344399	1.12108	1.0545
knn	Hollow cylinder	201-250	0.16	0.004	219.409	0.360312	0.307561	1.12764	0.949506
knn	Hollow cylinder	201-250	0.18	0.004	219.409	0.321916	0.309905	1.00747	0.96647
knn	Hollow cylinder	201-250	0.2	0.004	219.409	0.321479	0.272437	1.00611	0.870156
knn	Hollow cylinder	201-250	0.02	0.005	219.409	0.869345	0.973584	2.72072	3.04231
knn	Hollow cylinder	201-250	0.03	0.005	219.409	0.854975	0.907109	2.67575	2.83444
knn	Hollow cylinder	201-250	0.04	0.005	219.409	0.797479	0.82416	2.49581	2.61935
knn	Hollow cylinder	201-250	0.05	0.005	219.409	0.755092	0.752796	2.36315	2.40121
knn	Hollow cylinder	201-250	0.06	0.005	219.409	0.647415	0.645314	2.02616	2.02851
knn	Hollow cylinder	201-250	0.07	0.005	219.409	0.584098	0.569111	1.82801	1.75388
knn	Hollow cylinder	201-250	0.08	0.005	219.409	0.551601	0.491923	1.7263	1.54914
knn	Hollow cylinder	201-250	0.09	0.005	219.409	0.497678	0.485554	1.55754	1.50573
knn	Hollow cylinder	201-250	0.1	0.005	219.409	0.452841	0.463466	1.41722	1.47732
knn	Hollow cylinder	201-250	0.11	0.005	219.409	0.426165	0.408655	1.33374	1.24564
knn	Hollow cylinder	201-250	0.12	0.005	219.409	0.398696	0.415136	1.24777	1.31481
knn	Hollow cylinder	201-250	0.13	0.005	219.409	0.366675	0.346106	1.14755	1.0521
knn	Hollow cylinder	201-250	0.14	0.005	219.409	0.393506	0.360523	1.23152	1.15148
knn	Hollow cylinder	201-250	0.15	0.005	219.409	0.359369	0.339929	1.12469	1.01739
knn	Hollow cylinder	201-250	0.16	0.005	219.409	0.315564	0.325377	0.987594	1.01558
knn	Hollow cylinder	201-250	0.18	0.005	219.409	0.328513	0.275129	1.02812	0.858177
knn	Hollow cylinder	201-250	0.2	0.005	219.409	0.301709	0.268758	0.944234	0.865405
knn	Hollow cylinder	251-300	0.02	0.001	269.454	0.808312	0.885091	4.68555	5.00888
knn	Hollow cylinder	251-300	0.03	0.001	269.454	0.777908	0.827568	4.50931	4.81313
knn	Hollow cylinder	251-300	0.04	0.001	269.454	0.720979	0.739455	4.17931	4.45688
knn	Hollow cylinder	251-300	0.05	0.001	269.454	0.702249	0.636648	4.07073	3.56693
knn	Hollow cylinder	251-300	0.06	0.001	269.454	0.632516	0.629436	3.66651	3.61739
knn	Hollow cylinder	251-300	0.07	0.001	269.454	0.564351	0.54	3.27138	3.07779
knn	Hollow cylinder	251-300	0.08	0.001	269.454	0.5179	0.502017	3.00211	2.75977
knn	Hollow cylinder	251-300	0.09	0.001	269.454	0.460285	0.408699	2.66814	2.39119
knn	Hollow cylinder	251-300	0.1	0.001	269.454	0.417024	0.41004	2.41737	2.57156
knn	Hollow cylinder	251-300	0.11	0.001	269.454	0.386165	0.369372	2.23849	2.20645
knn	Hollow cylinder	251-300	0.12	0.001	269.454	0.378851	0.356217	2.19609	2.07727
knn	Hollow cylinder	251-300	0.13	0.001	269.454	0.346846	0.287153	2.01057	1.60519
knn	Hollow cylinder	251-300	0.14	0.001	269.454	0.31971	0.331573	1.85327	1.91297
knn	Hollow cylinder	251-300	0.15	0.001	269.454	0.314809	0.350158	1.82486	2.04221
knn	Hollow cylinder	251-300	0.16	0.001	269.454	0.327335	0.269257	1.89747	1.58796
knn	Hollow cylinder	251-300	0.18	0.001	269.454	0.292396	0.297448	1.69493	1.67233
knn	Hollow cylinder	251-300	0.2	0.001	269.454	0.291554	0.261976	1.69006	1.53954
knn	Hollow cylinder	251-300	0.02	0.002	269.454	0.743355	0.874073	4.30901	4.74299
knn	Hollow cylinder	251-300	0.03	0.002	269.454	0.752549	0.789877	4.3623	4.64939
knn	Hollow cylinder	251-300	0.04	0.002	269.454	0.689048	0.699983	3.99421	4.0174
knn	Hollow cylinder	251-300	0.05	0.002	269.454	0.66067	0.618158	3.82971	3.5514
knn	Hollow cylinder	251-300	0.06	0.002	269.454	0.590753	0.587845	3.42442	3.27298
knn	Hollow cylinder	251-300	0.07	0.002	269.454	0.517802	0.487967	3.00155	2.76744
knn	Hollow cylinder	251-300	0.08	0.002	269.454	0.444177	0.45815	2.57477	2.64997
knn	Hollow cylinder	251-300	0.09	0.002	269.454	0.430113	0.402343	2.49324	2.31652
knn	Hollow cylinder	251-300	0.1	0.002	269.454	0.398658	0.394793	2.31091	2.24753
knn	Hollow cylinder	251-300	0.11	0.002	269.454	0.373501	0.370287	2.16508	2.12789
knn	Hollow cylinder	251-300	0.12	0.002	269.454	0.344446	0.35491	1.99665	2.13197
knn	Hollow cylinder	251-300	0.13	0.002	269.454	0.342551	0.305447	1.98567	1.81738
knn	Hollow cylinder	251-300	0.14	0.002	269.454	0.324392	0.309647	1.88041	1.78459
knn	Hollow cylinder	251-300	0.15	0.002	269.454	0.295229	0.293532	1.71136	1.77542
knn	Hollow cylinder	251-300	0.16	0.002	269.454	0.302476	0.270033	1.75337	1.53944
knn	Hollow cylinder	251-300	0.18	0.002	269.454	0.282691	0.244177	1.63868	1.4309
knn	Hollow cylinder	251-300	0.2	0.002	269.454	0.270175	0.258174	1.56613	1.50437
knn	Hollow cylinder	251-300	0.02	0.003	269.454	0.7331	0.80768	4.24957	4.77228
knn	Hollow cylinder	251-300	0.03	0.003	269.454	0.73139	0.743604	4.23965	4.28017
knn	Hollow cylinder	251-300	0.04	0.003	269.454	0.662559	0.67362	3.84066	3.68176
knn	Hollow cylinder	251-300	0.05	0.003	269.454	0.602399	0.604133	3.49193	3.48041
knn	Hollow cylinder	251-300	0.06	0.003	269.454	0.575457	0.535471	3.33576	3.05878
knn	Hollow cylinder	251-300	0.07	0.003	269.454	0.511225	0.51175	2.96342	3.0056
knn	Hollow cylinder	251-300	0.08	0.003	269.454	0.47501	0.45599	2.75349	2.45815
knn	Hollow cylinder	251-300	0.09	0.003	269.454	0.407113	0.43641	2.35991	2.49582
knn	Hollow cylinder	251-300	0.1	0.003	269.454	0.391744	0.359506	2.27082	2.1226
knn	Hollow cylinder	251-300	0.11	0.003	269.454	0.365777	0.328341	2.1203	1.83413
knn	Hollow cylinder	251-300	0.12	0.003	269.454	0.331472	0.326146	1.92145	1.96578
knn	Hollow cylinder	251-300	0.13	0.003	269.454	0.302741	0.317282	1.7549	1.85674
knn	Hollow cylinder	251-300	0.14	0.003	269.454	0.307556	0.278675	1.78281	1.6585
knn	Hollow cylinder	251-300	0.15	0.003	269.454	0.287925	0.269161	1.66902	1.59316
knn	Hollow cylinder	251-300	0.16	0.003	269.454	0.266361	0.273477	1.54402	1.5849
knn	Hollow cylinder	251-300	0.18	0.003	269.454	0.260152	0.247644	1.50802	1.46831
knn	Hollow cylinder	251-300	0.2	0.003	269.454	0.261332	0.214811	1.51487	1.32698
knn	Hollow cylinder	251-300	0.02	0.004	269.454	0.696684	0.821176	4.03847	4.83692
knn	Hollow cylinder	251-300	0.03	0.004	269.454	0.656294	0.773807	3.80434	4.2648
knn	Hollow cylinder	251-300	0.04	0.004	269.454	0.657822	0.637944	3.8132	3.81861
knn	Hollow cylinder	251-300	0.05	0.004	269.454	0.598634	0.559797	3.47011	3.43548
knn	Hollow cylinder	251-300	0.06	0.004	269.454	0.541619	0.484977	3.13961	2.77828
knn	Hollow cylinder	251-300	0.07	0.004	269.454	0.463584	0.465352	2.68726	2.64395
knn	Hollow cylinder	251-300	0.08	0.004	269.454	0.409619	0.38657	2.37444	2.2623
knn	Hollow cylinder	251-300	0.09	0.004	269.454	0.386055	0.381485	2.23785	2.22366
knn	Hollow cylinder	251-300	0.1	0.004	269.454	0.367279	0.306717	2.12901	1.77831
knn	Hollow cylinder	251-300	0.11	0.004	269.454	0.32501	0.32232	1.88399	1.90256
knn	Hollow cylinder	251-300	0.12	0.004	269.454	0.327186	0.279663	1.8966	1.51974
knn	Hollow cylinder	251-300	0.13	0.004	269.454	0.303615	0.284005	1.75997	1.62271
knn	Hollow cylinder	251-300	0.14	0.004	269.454	0.301445	0.320363	1.74739	1.96198
knn	Hollow cylinder	251-300	0.15	0.004	269.454	0.295461	0.269193	1.7127	1.5631
knn	Hollow cylinder	251-300	0.16	0.004	269.454	0.287357	0.279018	1.66572	1.68039
knn	Hollow cylinder	251-300	0.18	0.004	269.454	0.261488	0.295488	1.51577	1.72396
knn	Hollow cylinder	251-300	0.2	0.004	269.454	0.266412	0.255277	1.54431	1.42629
knn	Hollow cylinder	251-300	0.02	0.005	269.454	0.731994	0.817549	4.24316	4.67924
knn	Hollow cylinder	251-300	0.03	0.005	269.454	0.749815	0.751475	4.34646	4.21512
knn	Hollow cylinder	251-300	0.04	0.005	269.454	0.670208	0.640452	3.885	3.62366
knn	Hollow cylinder	251-300	0.05	0.005	269.454	0.600615	0.584777	3.48159	3.28196
knn	Hollow cylinder	251-300	0.06	0.005	269.454	0.502851	0.509845	2.91488	2.9018
knn	Hollow cylinder	251-300	0.07	0.005	269.454	0.453983	0.472173	2.6316	2.81604
knn	Hollow cylinder	251-300	0.08	0.005	269.454	0.414343	0.347924	2.40182	2.10548
knn	Hollow cylinder	251-300	0.09	0.005	269.454	0.392548	0.34078	2.27548	2.03663
knn	Hollow cylinder	251-300	0.1	0.005	269.454	0.347039	0.388437	2.01168	2.24234
knn	Hollow cylinder	251-300	0.11	0.005	269.454	0.327055	0.319479	1.89584	1.85931
knn	Hollow cylinder	251-300	0.12	0.005	269.454	0.310108	0.286122	1.79761	1.61946
knn	Hollow cylinder	251-300	0.13	0.005	269.454	0.284014	0.23913	1.64634	1.43136
knn	Hollow cylinder	251-300	0.14	0.005	269.454	0.2734	0.248903	1.58482	1.44423
knn	Hollow cylinder	251-300	0.15	0.005	269.454	0.257189	0.28044	1.49085	1.59813
knn	Hollow cylinder	251-300	0.16	0.005	269.454	0.278583	0.21108	1.61487	1.23981
knn	Hollow cylinder	251-300	0.18	0.005	269.454	0.246734	0.288254	1.43025	1.66147
knn	Hollow cylinder	251-300	0.2	0.005	269.454	0.250677	0.223971	1.4531	1.29116
knn	Hollow cylinder	301-350	0.02	0.001	319.564	0.655096	0.738109	6.33439	6.84326
knn	Hollow cylinder	301-350	0.03	0.001	319.564	0.68376	0.627131	6.61156	6.17253
knn	Hollow cylinder	301-350	0.04	0.001	319.564	0.603039	0.568142	5.83103	5.93511
knn	Hollow cylinder	301-350	0.05	0.001	319.564	0.52294	0.536363	5.05653	5.26332
knn	Hollow cylinder	301-350	0.06	0.001	319.564	0.490967	0.53072	4.74736	5.21312
knn	Hollow cylinder	301-350	0.07	0.001	319.564	0.4519	0.404355	4.36961	3.82335
knn	Hollow cylinder	301-350	0.08	0.001	319.564	0.419737	0.377822	4.05861	3.71963
knn	Hollow cylinder	301-350	0.09	0.001	319.564	0.373335	0.416358	3.60993	3.68463
knn	Hollow cylinder	301-350	0.1	0.001	319.564	0.345281	0.338766	3.33867	3.20444
knn	Hollow cylinder	301-350	0.11	0.001	319.564	0.333	0.307662	3.21991	3.03855
knn	Hollow cylinder	301-350	0.12	0.001	319.564	0.326697	0.308177	3.15897	3.00007
knn	Hollow cylinder	301-350	0.13	0.001	319.564	0.286493	0.26511	2.77021	2.60723
knn	Hollow cylinder	301-350	0.14	0.001	319.564	0.284838	0.266075	2.75421	2.68964
knn	Hollow cylinder	301-350	0.15	0.001	319.564	0.279582	0.305623	2.70339	2.82794
knn	Hollow cylinder	301-350	0.16	0.001	319.564	0.284241	0.240744	2.74845	2.43129
knn	Hollow cylinder	301-350	0.18	0.001	319.564	0.258742	0.291379	2.50188	2.73957
knn	Hollow cylinder	301-350	0.2	0.001	319.564	0.279748	0.218162	2.705	2.06991
knn	Hollow cylinder	301-350	0.02	0.002	319.564	0.632505	0.661979	6.11595	6.23469
knn	Hollow cylinder	301-350	0.03	0.002	319.564	0.60083	0.568196	5.80968	5.88753
knn	Hollow cylinder	301-350	0.04	0.002	319.564	0.568393	0.519482	5.49603	5.02427
knn	Hollow cylinder	301-350	0.05	0.002	319.564	0.519615	0.482853	5.02437	4.56545
knn	Hollow cylinder	301-350	0.06	0.002	319.564	0.471168	0.438553	4.55592	3.87018
knn	Hollow cylinder	301-350	0.07	0.002	319.564	0.399253	0.46196	3.86055	4.34365
knn	Hollow cylinder	301-350	0.08	0.002	319.564	0.405908	0.282601	3.9249	2.80215
knn	Hollow cylinder	301-350	0.09	0.002	319.564	0.33789	0.389468	3.2672	3.71127
knn	Hollow cylinder	301-350	0.1	0.002	319.564	0.323919	0.28396	3.13211	2.58652
knn	Hollow cylinder	301-350	0.11	0.002	319.564	0.319235	0.293605	3.08681	2.95933
knn	Hollow cylinder	301-350	0.12	0.002	319.564	0.296401	0.279389	2.86603	2.7654
knn	Hollow cylinder	301-350	0.13	0.002	319.564	0.275932	0.266765	2.6681	2.50226
knn	Hollow cylinder	301-350	0.14	0.002	319.564	0.269616	0.252788	2.60703	2.42227
knn	Hollow cylinder	301-350	0.15	0.002	319.564	0.270063	0.253939	2.61135	2.37986
knn	Hollow cylinder	301-350	0.16	0.002	319.564	0.266493	0.301219	2.57683	2.43912
knn	Hollow cylinder	301-350	0.18	0.002	319.564	0.246872	0.289137	2.38711	2.85367
knn	Hollow cylinder	301-350	0.2	0.002	319.564	0.254296	0.199307	2.4589	1.94083
knn	Hollow cylinder	301-350	0.02	0.003	319.564	0.612928	0.655842	5.92666	6.14601
knn	Hollow cylinder	301-350	0.03	0.003	319.564	0.599544	0.634724	5.79724	5.76343
knn	Hollow cylinder	301-350	0.04	0.003	319.564	0.533673	0.472635	5.16031	4.64027
knn	Hollow cylinder	301-350	0.05	0.003	319.564	0.484319	0.446891	4.68308	4.04691
knn	Hollow cylinder	301-350	0.06	0.003	319.564	0.417871	0.435085	4.04057	4.36128
knn	Hollow cylinder	301-350	0.07	0.003	319.564	0.413613	0.35616	3.99939	3.45065
knn	Hollow cylinder	301-350	0.08	0.003	319.564	0.374121	0.357852	3.61754	3.59284
knn	Hollow cylinder	301-350	0.09	0.003	319.564	0.362338	0.367585	3.5036	3.36981
knn	Hollow cylinder	301-350	0.1	0.003	319.564	0.297277	0.318637	2.8745	3.0489
knn	Hollow cylinder	301-350	0.11	0.003	319.564	0.282558	0.287242	2.73217	2.93981
knn	Hollow cylinder	301-350	0.12	0.003	319.564	0.26979	0.226136	2.60871	2.07352
knn	Hollow cylinder	301-350	0.13	0.003	319.564	0.262344	0.184314	2.53671	1.74712
knn	Hollow cylinder	301-350	0.14	0.003	319.564	0.252141	0.284063	2.43806	2.50188
knn	Hollow cylinder	301-350	0.15	0.003	319.564	0.231351	0.249956	2.23702	2.44814
knn	Hollow cylinder	301-350	0.16	0.003	319.564	0.241143	0.198482	2.33171	2.01269
knn	Hollow cylinder	301-350	0.18	0.003	319.564	0.217593	0.203275	2.10399	2.08822
knn	Hollow cylinder	301-350	0.2	0.003	319.564	0.224637	0.177725	2.17211	1.64565
knn	Hollow cylinder	301-350	0.02	0.004	319.564	0.624225	0.656841	6.03589	6.88688
knn	Hollow cylinder	301-350	0.03	0.004	319.564	0.597905	0.567349	5.78139	5.17319
knn	Hollow cylinder	301-350	0.04	0.004	319.564	0.499348	0.561722	4.82841	5.21133
knn	Hollow cylinder	301-350	0.05	0.004	319.564	0.490265	0.371402	4.74058	3.8899
knn	Hollow cylinder	301-350	0.06	0.004	319.564	0.401536	0.391745	3.88262	3.80932
knn	Hollow cylinder	301-350	0.07	0.004	319.564	0.364234	0.376145	3.52193	3.50456
knn	Hollow cylinder	301-350	0.08	0.004	319.564	0.338563	0.353274	3.2737	3.58345
knn	Hollow cylinder	301-350	0.09	0.004	319.564	0.325783	0.357837	3.15013	3.42736
knn	Hollow cylinder	301-350	0.1	0.004	319.564	0.324122	0.262545	3.13407	2.35016
knn	Hollow cylinder	301-350	0.11	0.004	319.564	0.307873	0.288767	2.97695	2.87337
knn	Hollow cylinder	301-350	0.12	0.004	319.564	0.28679	0.345941	2.77309	3.32451
knn	Hollow cylinder	301-350	0.13	0.004	319.564	0.278235	0.261967	2.69037	2.52807
knn	Hollow cylinder	301-350	0.14	0.004	319.564	0.260216	0.28537	2.51614	3.07993
knn	Hollow cylinder	301-350	0.15	0.004	319.564	0.256073	0.189395	2.47607	1.84112
knn	Hollow cylinder	301-350	0.16	0.004	319.564	0.236065	0.21762	2.28261	2.1754
knn	Hollow cylinder	301-350	0.18	0.004	319.564	0.230404	0.187051	2.22787	1.66307
knn	Hollow cylinder	301-350	0.2	0.004	319.564	0.218306	0.258122	2.11089	2.51087
knn	Hollow cylinder	301-350	0.02	0.005	319.564	0.579123	0.686017	5.59978	6.3823
knn	Hollow cylinder	301-350	0.03	0.005	319.564	0.559955	0.539827	5.41444	5.85369
knn	Hollow cylinder	301-350	0.04	0.005	319.564	0.504802	0.432448	4.88114	4.09444
knn	Hollow cylinder	301-350	0.05	0.005	319.564	0.428419	0.377475	4.14256	3.77302
knn	Hollow cylinder	301-350	0.06	0.005	319.564	0.388314	0.423756	3.75477	3.86805
knn	Hollow cylinder	301-350	0.07	0.005	319.564	0.356346	0.292245	3.44566	3.00811
knn	Hollow cylinder	301-350	0.08	0.005	319.564	0.334347	0.340391	3.23294	3.36674
knn	Hollow cylinder	301-350	0.09	0.005	319.564	0.327706	0.305001	3.16872	2.91419
knn	Hollow cylinder	301-350	0.1	0.005	319.564	0.302458	0.327237	2.92459	2.94011
knn	Hollow cylinder	301-350	0.11	0.005	319.564	0.288655	0.286633	2.79112	2.72929
knn	Hollow cylinder	301-350	0.12	0.005	319.564	0.262367	0.316771	2.53694	2.93114
knn	Hollow cylinder	301-350	0.13	0.005	319.564	0.267555	0.175802	2.5871	1.92381
knn	Hollow cylinder	301-350	0.14	0.005	319.564	0.261641	0.259733	2.52991	2.72569
knn	Hollow cylinder	301-350	0.15	0.005	319.564	0.242556	0.24625	2.34537	2.20928
knn	Hollow cylinder	301-350	0.16	0.005	319.564	0.234755	0.244483	2.26994	2.41267
knn	Hollow cylinder	301-350	0.18	0.005	319.564	0.238956	0.226588	2.31057	2.28708
knn	Hollow cylinder	301-350	0.2	0.005	319.564	0.247143	0.211073	2.38973	2.17253
knn	Hollow cylinder	>350	0.02	0.001	382.091	0.491493	0.53303	8.12354	10.7529
knn	Hollow cylinder	>350	0.03	0.001	382.091	0.522684	0.536761	8.63908	7.37732
knn	Hollow cylinder	>350	0.04	0.001	382.091	0.456791	0.467026	7.54997	7.49961
knn	Hollow cylinder	>350	0.05	0.001	382.091	0.403783	0.399372	6.67384	5.59312
knn	Hollow cylinder	>350	0.06	0.001	382.091	0.399901	0.331214	6.60968	5.15463
knn	Hollow cylinder	>350	0.07	0.001	382.091	0.347131	0.324942	5.73748	7.09955
knn	Hollow cylinder	>350	0.08	0.001	382.091	0.327396	0.312305	5.4113	4.24877
knn	Hollow cylinder	>350	0.09	0.001	382.091	0.323644	0.314698	5.34929	6.80656
knn	Hollow cylinder	>350	0.1	0.001	382.091	0.315303	0.241097	5.21142	4.00561
knn	Hollow cylinder	>350	0.11	0.001	382.091	0.293639	0.36391	4.85335	5.3716
knn	Hollow cylinder	>350	0.12	0.001	382.091	0.291875	0.346194	4.8242	5.00485
knn	Hollow cylinder	>350	0.13	0.001	382.091	0.278106	0.25971	4.59662	4.15567
knn	Hollow cylinder	>350	0.14	0.001	382.091	0.290185	0.22896	4.79627	3.69762
knn	Hollow cylinder	>350	0.15	0.001	382.091	0.262581	0.289392	4.34002	4.06781
knn	Hollow cylinder	>350	0.16	0.001	382.091	0.260187	0.283986	4.30044	4.53198
knn	Hollow cylinder	>350	0.18	0.001	382.091	0.26572	0.218983	4.39189	3.27877
knn	Hollow cylinder	>350	0.02	0.002	382.091	0.544046	0.556654	8.99215	8.56401
knn	Hollow cylinder	>350	0.03	0.002	382.091	0.50117	0.511456	8.28349	8.33656
knn	Hollow cylinder	>350	0.05	0.002	382.091	0.448267	0.350082	7.40908	4.95526
knn	Hollow cylinder	>350	0.06	0.002	382.091	0.376989	0.408429	6.23098	6.80293
knn	Hollow cylinder	>350	0.07	0.002	382.091	0.311651	0.199219	5.15105	2.83524
knn	Hollow cylinder	>350	0.08	0.002	382.091	0.28617	0.310642	4.7299	5.18059
knn	Hollow cylinder	>350	0.09	0.002	382.091	0.290794	0.295581	4.80632	4.13471
knn	Hollow cylinder	>350	0.1	0.002	382.091	0.284224	0.221151	4.69773	3.58843
knn	Hollow cylinder	>350	0.11	0.002	382.091	0.274234	0.294263	4.53262	4.81216
knn	Hollow cylinder	>350	0.12	0.002	382.091	0.265495	0.311261	4.38818	4.43618
knn	Hollow cylinder	>350	0.13	0.002	382.091	0.248843	0.266077	4.11294	4.20992
knn	Hollow cylinder	>350	0.14	0.002	382.091	0.249515	0.199649	4.12405	3.48743
knn	Hollow cylinder	>350	0.15	0.002	382.091	0.261104	0.181905	4.3156	2.92246
knn	Hollow cylinder	>350	0.18	0.002	382.091	0.228291	0.233142	3.77325	4.06197
knn	Hollow cylinder	>350	0.2	0.002	382.091	0.214888	0.226286	3.55173	3.58022
knn	Hollow cylinder	>350	0.02	0.003	382.091	0.470381	0.543075	7.7746	8.02784
knn	Hollow cylinder	>350	0.03	0.003	382.091	0.486023	0.40872	8.03312	7.62922
knn	Hollow cylinder	>350	0.04	0.003	382.091	0.420022	0.431589	6.94225	7.5088
knn	Hollow cylinder	>350	0.05	0.003	382.091	0.385356	0.455533	6.36927	7.36236
knn	Hollow cylinder	>350	0.06	0.003	382.091	0.335859	0.302488	5.55117	5.05594
knn	Hollow cylinder	>350	0.07	0.003	382.091	0.308024	0.27092	5.09111	4.30966
knn	Hollow cylinder	>350	0.08	0.003	382.091	0.285847	0.237846	4.72457	3.66913
knn	Hollow cylinder	>350	0.09	0.003	382.091	0.248214	0.247179	4.10255	4.07903
knn	Hollow cylinder	>350	0.1	0.003	382.091	0.245972	0.224132	4.06549	3.97232
knn	Hollow cylinder	>350	0.11	0.003	382.091	0.243862	0.221475	4.03062	3.8101
knn	Hollow cylinder	>350	0.12	0.003	382.091	0.233872	0.263596	3.8655	4.86682
knn	Hollow cylinder	>350	0.13	0.003	382.091	0.230695	0.222177	3.81299	3.49365
knn	Hollow cylinder	>350	0.14	0.003	382.091	0.236399	0.234046	3.90727	3.36693
knn	Hollow cylinder	>350	0.16	0.003	382.091	0.222815	0.204379	3.68275	2.85369
knn	Hollow cylinder	>350	0.18	0.003	382.091	0.206385	0.202249	3.41119	2.93863
knn	Hollow cylinder	>350	0.2	0.003	382.091	0.20203	0.192572	3.33921	2.77479
knn	Hollow cylinder	>350	0.03	0.004	382.091	0.457601	0.439108	7.56336	7.62034
knn	Hollow cylinder	>350	0.04	0.004	382.091	0.400376	0.479609	6.61753	7.0667
knn	Hollow cylinder	>350	0.05	0.004	382.091	0.345034	0.383682	5.70282	5.49254
knn	Hollow cylinder	>350	0.06	0.004	382.091	0.354021	0.267837	5.85136	7.5915
knn	Hollow cylinder	>350	0.07	0.004	382.091	0.30493	0.263318	5.03996	4.14034
knn	Hollow cylinder	>350	0.08	0.004	382.091	0.298535	0.200822	4.93426	3.11208
knn	Hollow cylinder	>350	0.09	0.004	382.091	0.255554	0.251938	4.22386	3.9683
knn	Hollow cylinder	>350	0.1	0.004	382.091	0.25142	0.2514	4.15554	4.51955
knn	Hollow cylinder	>350	0.11	0.004	382.091	0.241271	0.254905	3.98779	3.75569
knn	Hollow cylinder	>350	0.12	0.004	382.091	0.25905	0.236973	4.28165	3.64053
knn	Hollow cylinder	>350	0.14	0.004	382.091	0.242364	0.224197	4.00586	4.47187
knn	Hollow cylinder	>350	0.15	0.004	382.091	0.218457	0.250271	3.61073	4.06174
knn	Hollow cylinder	>350	0.16	0.004	382.091	0.219325	0.217974	3.62507	3.59476
knn	Hollow cylinder	>350	0.18	0.004	382.091	0.22047	0.189912	3.64399	3.11611
knn	Hollow cylinder	>350	0.03	0.005	382.091	0.42587	0.522407	7.0389	8.86266
knn	Hollow cylinder	>350	0.05	0.005	382.091	0.371253	0.325589	6.13617	4.78757
knn	Hollow cylinder	>350	0.06	0.005	382.091	0.333362	0.359215	5.5099	5.8434
[truncated: 10,061 more rows]
