# Supplementary material for: A predictive computational platform for optimizing the design of bioartificial pancreas devices
Source: Nat Commun. 2022 Oct 13;13:6031. doi: 10.1038/s41467-022-33760-5 (PMC9561707; doi:10.1038/s41467-022-33760-5)
Supplement: Supplementary file 10 — Source data [file 41467_2022_33760_MOESM10_ESM.xlsx]

## Sheet: Fig. 1b
Figure 1b
	Islet diameter (mm)	Probability density (x100)
		Number-basis	Volume basis
	1e-16	4.71025e-49	1.33805e-73
	10	0.00115619	1.33805e-05
	20	0.00735564	0.000214087
	30	0.0216864	0.00108375
	40	0.0465938	0.00342448
	50	0.0839975	0.00835585
	60	0.135173	0.0173051
	70	0.200526	0.0319825
	80	0.279305	0.0543282
	90	0.369316	0.0864134
	100	0.46671	0.130272
	110	0.565933	0.187641
	120	0.659936	0.259585
	130	0.740713	0.346015
	140	0.800186	0.445122
	150	0.831374	0.552819
	160	0.829638	0.662348
	170	0.793762	0.764277
	180	0.726533	0.847139
	190	0.634594	0.8989
	200	0.52747	0.909251
	210	0.415946	0.872346
	220	0.310163	0.789222
	230	0.217942	0.668869
	240	0.143778	0.527093
	250	0.088709	0.383049
	260	0.0509817	0.254384
	270	0.0271777	0.152852
	280	0.0133806	0.0822022
	290	0.00605692	0.0391039
	300	0.00250917	0.0162467
	310	0.000946758	0.00581547
	320	0.000323779	0.00176731
	330	9.98564e-05	0.000448888
	340	2.763e-05	9.37121e-05
	350	6.82293e-06	1.57961e-05
	360	1.49555e-06	2.10954e-06
	370	2.89387e-07	2.18771e-07
	380	4.91536e-08	1.72481e-08
	390	7.2868e-09	1.01088e-09
	400	9.37303e-10	4.30116e-11
	410	1.0399e-10	1.29591e-12
	420	9.89098e-12	2.69328e-14
	430	8.01553e-13	3.75612e-16
	440	5.49973e-14	3.41506e-18
	450	3.17461e-15	1.96383e-20
	460	1.53165e-16	6.91968e-23
	470	6.13595e-18	1.44524e-25
	480	2.02744e-19	1.72832e-28
	490	5.4879e-21	1.14139e-31
	500	1.20853e-22	4.00861e-35

## Sheet: Fig. 1c
Figure 1c
	Islet diameter (mm)	Probability density (x100)
		Number-basis	Volume basis
	1e-16	0	0
	10	1.10271e-07	3.74848e-11
	20	0.000441386	1.20119e-06
	30	0.0140447	0.000129051
	40	0.0877125	0.00191098
	50	0.254353	0.0108258
	60	0.481834	0.0354444
	70	0.703224	0.0821585
	80	0.86535	0.150934
	90	0.947307	0.235286
	100	0.954415	0.325208
	110	0.905142	0.410546
	120	0.820674	0.483304
	130	0.719258	0.538588
	140	0.614245	0.574515
	150	0.514199	0.591576
	160	0.423847	0.591839
	170	0.345206	0.578212
	180	0.278552	0.553875
	190	0.223158	0.521897
	200	0.177797	0.485008
	210	0.141067	0.445491
	220	0.111579	0.405162
	230	0.0880606	0.365395
	240	0.0693954	0.327176
	250	0.0546365	0.291164
	260	0.0429981	0.257764
	270	0.0338376	0.227175
	280	0.0266365	0.199451
	290	0.0209796	0.174539
	300	0.0165371	0.152314
	310	0.013048	0.132605
	320	0.0103065	0.115215
	330	0.00815125	0.0999367
	340	0.00645536	0.0865626
	350	0.00511964	0.0748909
	360	0.00406639	0.0647314
	370	0.00323484	0.0559074
	380	0.00257745	0.0482574
	390	0.002057	0.0416354
	400	0.00164436	0.0359106
	410	0.00131669	0.0309665
	420	0.00105609	0.0267004
	430	0.000848501	0.0230216
	440	0.000682867	0.019851
	450	0.000550495	0.0171194
	460	0.000444531	0.0147667
	470	0.000359565	0.0127406
	480	0.000291325	0.0109958
	490	0.000236426	0.00949336
	500	0.000192188	0.00819939

## Sheet: Fig. 1d
Figure 1d
	Islet diameter (mm)	Probability density (x100)
		Number-basis	Volume basis
	1e-16	0	0
	10	2.38092e-15	4.10025e-19
	20	1.1499e-08	1.5981e-11
	30	1.06142e-05	5.00408e-08
	40	0.00050921	5.71112e-06
	50	0.00587583	0.000129075
	60	0.0302108	0.00114942
	70	0.0936257	0.00566752
	80	0.206756	0.0187138
	90	0.359893	0.0464493
	100	0.526799	0.0933897
	110	0.677289	0.160002
	120	0.788424	0.242077
	130	0.849387	0.331913
	140	0.860653	0.420441
	150	0.83027	0.499302
	160	0.769739	0.562246
	170	0.690828	0.60572
	180	0.603679	0.628769
	190	0.516009	0.63253
	200	0.433056	0.619552
	210	0.357924	0.593142
	220	0.292069	0.556824
	230	0.235793	0.513951
	240	0.18866	0.46747
	250	0.149818	0.419806
	260	0.118228	0.372836
	270	0.0928108	0.327924
	280	0.0725411	0.285984
	290	0.0564948	0.247558
	300	0.0438686	0.212901
	310	0.0339832	0.182049
	320	0.0262755	0.154887
	330	0.020286	0.131195
	340	0.0156443	0.110698
	350	0.0120551	0.0930849
	360	0.00928457	0.0780416
	370	0.00714875	0.0652593
	380	0.00550388	0.0544468
	390	0.00423797	0.0453363
	400	0.00326413	0.037686
	410	0.00251511	0.0312807
	420	0.00193902	0.0259316
	430	0.00149586	0.0214745
	440	0.00115484	0.0177677
	450	0.000892297	0.0146901
	460	0.000690063	0.0121383
	470	0.000534177	0.0100252
	480	0.000413927	0.00827707
	490	0.000321087	0.00683209
	500	0.000249346	0.00563852

## Sheet: Fig. 1e
Figure 1e
	Islet diameter (mm)	Probability density (x100)
		Number-basis	Volume basis
	1e-16	0	0
	10	1.05099e-09	3.83609e-13
	20	3.9502e-05	1.15203e-07
	30	0.00336105	3.30583e-05
	40	0.0364436	0.000849221
	50	0.149127	0.00678441
	60	0.354551	0.0278637
	70	0.603646	0.0753119
	80	0.825293	0.153661
	90	0.970106	0.257123
	100	1.02384	0.372173
	110	0.998543	0.48304
	120	0.91805	0.576477
	130	0.807022	0.644207
	140	0.685353	0.683205
	150	0.566629	0.69466
	160	0.458753	0.682477
	170	0.365348	0.651863
	180	0.287215	0.608252
	190	0.223503	0.556624
	200	0.172541	0.501142
	210	0.132375	0.445045
	220	0.101075	0.390676
	230	0.0768983	0.339602
	240	0.0583496	0.292758
	250	0.0441926	0.250597
	260	0.03343	0.213222
	270	0.0252715	0.180497
	280	0.0190998	0.152133
	290	0.0144376	0.127756
	300	0.0109184	0.106952
	310	0.00826308	0.0893032
	320	0.0062594	0.0744043
	330	0.00474692	0.0618792
	340	0.00360449	0.0513865
	350	0.00274085	0.0426221
	360	0.00208727	0.0353192
	370	0.00159208	0.0292464
	380	0.00121638	0.0242049
	390	0.00093094	0.0200253
	400	0.000713737	0.0165638
	410	0.000548194	0.0136997
	420	0.000421816	0.0113312
	430	0.000325171	0.00937355
	440	0.000251135	0.00775593
	450	0.000194317	0.0064195
	460	0.000150636	0.00531541
	470	0.000116992	0.00440319
	480	9.10317e-05	0.00364938
	490	7.09639e-05	0.0030263
	500	5.54224e-05	0.00251111

## Sheet: Fig. 1f
Figure 1f
	Islet diameter (mm)	Probability density (x100)
		Number-basis	Volume basis
	1e-16	4.79963e-125	4.96509e-151
	10	2.95942e-08	4.22597e-10
	20	3.46165e-06	1.32271e-07
	30	5.61086e-05	3.81296e-06
	40	0.000404903	4.14003e-05
	50	0.00187534	0.000263258
	60	0.00655978	0.00119335
	70	0.018893	0.00428203
	80	0.0471351	0.0129437
	90	0.105092	0.0342886
	100	0.213354	0.0816723
	110	0.398055	0.177719
	120	0.682883	0.355946
	130	1.06796	0.655297
	140	1.4931	1.09543
	150	1.80555	1.61867
	160	1.79623	2.01703
	170	1.36825	1.96583
	180	0.722685	1.3367
	190	0.2316	0.536375
	200	0.037765	0.100022
	210	0.00249385	0.00620857
	220	4.98139e-05	8.11662e-05
	230	2.0822e-07	1.20466e-07
	240	1.14971e-10	8.91613e-12
	250	4.74821e-15	1.11604e-17
	260	7.30629e-21	5.79605e-26
	270	1.79602e-28	2.05073e-37
	280	2.54001e-38	4.9535e-53
	290	6.08234e-51	4.48021e-74
	300	5.7538e-67	4.00947e-102
	310	3.84507e-87	3.89586e-139
	320	2.39691e-112	1.57635e-187
	330	1.30452e-143	2.91871e-250
	340	3.93151e-182	0
	350	2.68467e-229	0
	360	1.03929e-286	0
	370	0	0
	380	0	0
	390	0	0
	400	0	0
	410	0	0
	420	0	0
	430	0	0
	440	0	0
	450	0	0
	460	0	0
	470	0	0
	480	0	0
	490	0	0
	500	0	0

## Sheet: Fig. 1g
Figure 1g
	Islet diameter (mm)	Probability density (x100)
		Number-basis	Volume basis
	1e-16	1.21772e-131	2.82303e-158
	10	2.92112e-10	2.0451e-12
	20	4.12005e-08	7.82623e-10
	30	7.45066e-07	2.53756e-08
	40	5.81108e-06	2.99495e-07
	50	2.85887e-05	2.03179e-06
	60	0.000105086	9.71075e-06
	70	0.000315891	3.64465e-05
	80	0.000819552	0.00011461
	90	0.00189998	0.00031485
	100	0.00403027	0.000777464
	110	0.00795473	0.00176107
	120	0.0147895	0.0037144
	130	0.0261387	0.00737759
	140	0.0442155	0.013919
	150	0.0719457	0.025111
	160	0.113005	0.0435395
	170	0.171708	0.0728251
	180	0.252612	0.117794
	190	0.359647	0.184466
	200	0.494557	0.279625
	210	0.654513	0.409548
	220	0.82911	0.577398
	230	0.997644	0.778795
	240	1.12868	0.995873
	250	1.18479	1.19198
	260	1.13474	1.31245
	270	0.971042	1.29906
	280	0.723524	1.12159
	290	0.454863	0.812596
	300	0.232285	0.470272
	310	0.0920655	0.204313
	320	0.0268271	0.0616678
	330	0.00539036	0.0117474
	340	0.00069262	0.00125508
	350	5.21093e-05	6.51038e-05
	360	2.07159e-06	1.37623e-06
	370	3.86372e-08	9.59629e-09
	380	2.94719e-10	1.71229e-11
	390	7.8523e-13	5.77259e-15
	400	6.09973e-16	2.56341e-19
	410	1.12415e-19	9.78262e-25
	420	3.88789e-24	1.93936e-31
	430	1.93445e-29	1.10598e-39
	440	1.02539e-35	9.08893e-50
	450	4.12736e-43	4.80984e-62
	460	8.62281e-52	6.43224e-77
	470	6.10321e-62	7.36259e-95
	480	9.08317e-74	2.06865e-116
	490	1.66948e-87	3.39161e-142
	500	2.09589e-103	6.24635e-173

## Sheet: Fig. 2e
Figure 2e
	Mean pO2 in islet population (mmHg)
	U/U	U/R	SHARP
	6.25	14.3872	13.4942
		14.2817	13.5558
		15.7694	11.1523
		13.6528	11.8751
		14.5101	10.6553
		15.8607	15.8513
		14.5328	12.5281
		14.7436	12.5954
		14.1935	12.6125
		15.1143	11.9474
		15.4196	14.8581
		15.5032	14.4244
		14.5793	15.2657
		15.0673	9.62427
		13.6339	13.3557
		14.1158	14.236
		13.4794	8.0206
		14.3378	14.7077
		17.1243	14.4949
		13.7759	10.186
		15.1013	13.3886
		15.5451	14.9455
		15.4767	10.5249
		15.242	11.4388
		15.6459	12.6835
		14.6346	11.4223
		14.4641	15.0731
		15.5748	12.9077
		14.8321	13.2363
		15.2518	10.2391
		14.8683	11.4179
		16.3405	13.4255
		15.5211	15.6629
		14.2867	12.9808
		15.945	15.4897
		14.666	13.3454
		16.3909	10.6537
		14.5642	13.6495
		15.3434	11.1642
		14.2928	7.64523
		15.6206	10.2009
		14.5997	13.63
		14.4011	14.7217
		15.3943	11.1466
		14.8447	11.7898
		15.794	11.2481
		15.3856	11.8963
		15.5653	12.7037
		15.957	12.3029
		13.8409	12.5394

## Sheet: Fig. 2f
Figure 2f
	Individual islet mean pO2 (mmHg)
	U/U	U/R	SHARP
	6.14	12.8322	5.96751
	2.64	10.677	5.56793
	2.45	12.6214	5.66235
	2.44	7.2944	7.39635
	2.44	5.69152	11.1399
	2.44	16.5736	10.8569
	2.43	20.2507	13.3105
	2.44	14.1426	6.35629
	2.46	19.9397	17.412
	2.88	19.8869	11.1147
	9.8605	15.4108	12.9159
	6.939	18.2608	11.6149
	6.7514	19.7278	12.5861
	6.73	13.5206	8.13582
	6.725	22.6175	12.0139
	6.722	17.7092	10.6864
	6.7308	15.414	16.7543
	6.7263	23.9101	23.1607
	6.764	10.2956	16.8537
	7.503	14.9213	13.3234
	9.8605	7.83198	19.3583
	6.939	13.0605	13.2409
	6.7514	12.8347	26.1223
	6.73	11.7855	10.1206
	6.725	21.3493	12.2748
	6.722	15.2388	26.4538
	6.7308	6.11004	16.8979
	6.7263	14.6485	26.481
	6.764	20.4693	27.4425
	7.503	12.7288	18.3978
	8.22	16.4522	18.7012
	6.7974	19.8808	15.5399
	6.7244	8.78567	28.4948
	6.7232	22.072	24.5945
	6.721	8.77353	27.2148
	6.729	17.5552	26.9788
	6.7234	20.0891	24.4891
	6.7333	7.1336	8.358
	6.8251	18.6695	17.8577
	8.3458	22.1583	27.2402
	6.7974	14.3973	26.2829
	6.7244	16.0428	24.6156
	6.7232	11.8115	27.9165
	6.721	15.2165	26.9112
	6.729	14.4405	21.1467
	6.7234	10.4062	25.4358
	6.7333	20.2649	23.9986
	6.8251	8.02951	30.9289
	8.3458	18.2357	27.164
	8.22	21.5033	27.9232
			21.4313
			20.3372
			29.3189
			14.138
			25.3151
			30.0233
			27.2577
			30.0155
			26.5364
			25.7938
			35.2907
			35.1277

## Sheet: Fig. 2g
Figure 2g
	Net loss of function, Ψ (%)
	U/U	U/R	SHARP
	2.505	2.96497	12.802
		4.19099	15.1574
		2.73351	26.6943
		7.08974	20.088
		3.17465	28.389
		0.019077	10.5085
		2.02492	21.1247
		1.82511	19.371
		1.56708	23.1559
		0.658638	25.1613
		1.95155	9.00351
		0.841064	10.508
		1.71964	11.6503
		1.19095	32.2693
		4.21399	16.3122
		4.64116	22.6946
		4.2131	45.1658
		3.48155	10.5886
		0.286702	14.7384
		3.17686	29.3673
		0.580038	20.9874
		0.615515	12.0635
		0.710189	33.3809
		1.40808	27.0458
		3.98412	20.184
		5.89077	30.3122
		2.8174	8.42076
		2.22177	18.6006
		2.24599	18.255
		1.13974	27.1405
		2.0747	28.507
		0.474574	20.2981
		0.645914	9.22711
		2.04509	27.8758
		0.114577	11.9317
		4.98542	20.4245
		0.48997	28.2647
		2.77238	23.0051
		3.57348	28.1028
		2.56462	46.0689
		1.86549	33.0067
		3.05863	21.2733
		7.82979	11.0253
		2.93201	30.382
		4.84134	19.9363
		0.759043	21.9499
		2.20527	16.8968
		2.14052	21.2129
		3.71685	17.7754
		5.68843	21.1495

## Sheet: Fig. 2h
Figure 2h
	Net necrosis, N(%)
	U/U	U/R	SHARP
	0	0	1.55533
		0	0.896763
		0	3.97491
		0	4.16756
		0	6.4447
		0	1.51107
		0	3.94129
		0	2.49702
		0	3.99482
		0	2.89456
		0	0.253677
		0	1.47468
		0	1.38263
		0	6.57334
		0	1.76856
		0	8.00666
		0	15.5011
		0	0.230515
		0	2.07999
		0	10.3852
		0	3.13274
		0	1.25696
		0	10.198
		0	7.52111
		0	5.30232
		0	8.66372
		0	0.091173
		0	2.50424
		0	2.87497
		0	6.16858
		0	11.187
		0	4.45489
		0	0.851016
		0	8.56758
		0	0.695811
		0	2.93655
		0	6.2303
		0	4.01709
		0	10.1168
		0	16.0506
		0	11.1509
		0	5.04398
		0	1.35811
		0	12.1923
		0	2.77728
		0	4.13038
		0	0.866757
		0	4.6636
		0	1.88192
		0	5.70841

[truncated: 127 more sheets: Fig. 3b, Fig. 3c, Fig. 3d, Fig. 3f, Fig. 3g, Fig. 3h, Fig. 3i, Fig. 3j, Fig. 3k, Fig. 3l, Fig. 3n, Fig. 3o, Fig. 3p, Fig. 4d, Fig. 4e, Fig. 4f, Fig. 4g, Fig. 4h, Fig. 4k, Fig. 4l …]
